# Supplementary material for: Heterologous microarray experiments allow the identification of the early events associated with potato tuber cold sweetening
Source: BMC Genomics. 2008 Apr 16;9:176. doi: 10.1186/1471-2164-9-176 (PMC2358903; doi:10.1186/1471-2164-9-176)
Supplement: Additional file 3 — differentially expressed genes (DEG) list. DEG are sorted in order of decreasing fold induction (expressed as Log fold changes). Each tomato probeset is accompanied by the three best matching potato TA sorted in order of decreasing alignment (%_PERF_ALIGN). For each TA, perfect alignment values, TA identification number and TA annotation are reported. Fields are separated by the "-|-" string. [file 1471-2164-9-176-S3.xls]

## Sheet: DegList
probeset	Call - control 1 (17 °C)	Call - control 2 (17 °C)	Call - cold 1 (4 °C, 4 days)	Call - cold 2 (4 °C, 4 days)	NormSig - control 1 (17 °C)	NormSig - control 2 (17 °C)	NormSig - cold 1 (4 °C, 4 days)	NormSig - cold 2 (4 °C, 4 days)	log Fold Change	P.Value	adj.P.Val	1st_match	2nd_match	3rd_match
Les.3649.1.S1_at	A	A	P	P	8.26192	5.66283	4380.63	3549.79	9.17122	1.66255e-06	0.00128705	-PerfAlign-96-|-TA30979_4113-|-Chalcone synthase 2 [Solanum tuberosum (Potato)	-PerfAlign-82-|-TA30759_4113-|-Chalcone synthase 1B [Solanum tuberosum (Potato)	-PerfAlign-70.1-|-CF802508-|-Chalcone synthase 2 [Solanum tuberosum (Potato)
Les.3650.1.S1_at	A	A	P	P	23.4007	6.94578	3141.49	2528.58	7.78836	0.000138412	0.00391906	-PerfAlign-94.62-|-TA30759_4113-|-Chalcone synthase 1B [Solanum tuberosum (Potato)	-PerfAlign-74.93-|-TA30979_4113-|-Chalcone synthase 2 [Solanum tuberosum (Potato)	-PerfAlign-50.32-|-CF802508-|-Chalcone synthase 2 [Solanum tuberosum (Potato)
Les.1936.1.S1_at	A	A	P	A	12.7885	10.378	1752.11	2228.3	7.42219	1.96519e-06	0.00129339	-PerfAlign-92.71-|-TA27416_4113-|-Early light inducible protein [Lycopersicon esculentum (Tomato)	-PerfAlign-90.07-|-CV499993-|-Early light inducible protein [Lycopersicon esculentum (Tomato)	-PerfAlign-89.64-|-CV497354-|-Early light inducible protein [Lycopersicon esculentum (Tomato)
Les.1968.1.A1_at	A	A	P	P	6.74897	6.60383	1183.07	900.345	7.27234	1.59512e-06	0.00128705	-PerfAlign-40.85-|-TA41263_4113-|-Putative chalcone isomerase 4 [Glycine max (Soybean)	-PerfAlign-37.32-|-TA41264_4113-|-Putative chalcone isomerase 4 [Glycine max (Soybean)	-PerfAlign-26.64-|-TA41263_4113-|-Putative chalcone isomerase 4 [Glycine max (Soybean)
LesAffx.57303.1.S1_at	A	A	P	P	7.59175	7.10374	1177.23	1042.85	7.23725	7.24676e-07	0.00128705	-PerfAlign-100-|-TA41911_4113-|-Dbj|BAA95711.1 [Arabidopsis thaliana (Mouse-ear cress)	-PerfAlign-15.39-|-DN589474-|-#N/A	-PerfAlign-13.24-|-CN462687-|-DnaJ homolog [Nicotiana tabacum (Common tobacco)
LesAffx.68320.1.S1_at	A	A	P	P	7.23145	6.71574	1126.17	931.19	7.19915	1.066e-06	0.00128705	-PerfAlign-97.29-|-TA41264_4113-|-Putative chalcone isomerase 4 [Glycine max (Soybean)	-PerfAlign-10.77-|-CV500827-|-#N/A	-PerfAlign-5.99-|-CK253091-|-#N/A
LesAffx.34276.2.S1_at	A	A	P	P	10.2784	9.58385	1363.77	1121.77	6.9614	1.26048e-06	0.00128705	-PerfAlign-76.5-|-TA39748_4113-|-#N/A	-PerfAlign-17.4-|-TA29512_4113-|-#N/A	-PerfAlign-5.61-|-TA33104_4113-|-#N/A
Les.4271.1.S1_at	A	M	P	P	13.9109	22.6277	1941.79	1748.64	6.69852	9.82667e-06	0.00182039	-PerfAlign-94-|-TA24486_4113-|-Phenylalanine ammonia-lyase [Capsicum chinense (Scotch bonnet) (Bonnet pepper)	-PerfAlign-94-|-TA24485_4113-|-Phenylalanine ammonia-lyase [Lycopersicon esculentum (Tomato)	-PerfAlign-94-|-BQ114842-|-Phenylalanine ammonia-lyase [Lycopersicon esculentum (Tomato)
Les.4271.2.S1_at	A	A	P	P	6.73503	16.2157	1053.54	1053.24	6.65532	7.22453e-05	0.00304769	-PerfAlign-95-|-TA24483_4113-|-Phenylalanine ammonia-lyase [Lycopersicon esculentum (Tomato)	-PerfAlign-94.68-|-CK718125-|-Phenylalanine ammonia-lyase [Lycopersicon esculentum (Tomato)	-PerfAlign-94-|-TA24484_4113-|-Phenylalanine ammonia-lyase 2 [Solanum tuberosum (Potato)
LesAffx.22812.2.S1_at	A	A	P	P	4.70625	4.51248	434.039	463.952	6.60551	8.49747e-07	0.00128705	-PerfAlign-77-|-TA39984_4113-|-#N/A	-PerfAlign-77-|-DR037390-|-#N/A	-PerfAlign-49.47-|-TA43010_4113-|-#N/A
Les.1832.1.A1_at	A	A	P	P	7.90182	12.1772	1017.84	787.462	6.51203	1.14667e-05	0.00182039	-PerfAlign-97.21-|-TA38326_4113-|-PGR5 [Amaranthus hybridus (Slim amaranth)	-PerfAlign-95.27-|-CX162242-|-#N/A	-PerfAlign-13.66-|-BG096775-|-PGR5 [Amaranthus hybridus (Slim amaranth)
LesAffx.34276.1.S1_at	A	A	P	P	9.67569	8.28453	842.108	643.991	6.36199	3.62846e-06	0.00129339	-PerfAlign-91-|-TA29512_4113-|-#N/A	-PerfAlign-91-|-BG886834-|-Cinnamoyl CoA reductase-like protein [Arabidopsis thaliana (Mouse-ear cress)	-PerfAlign-17.27-|-BQ511295-|-#N/A
LesAffx.63984.1.S1_at	A	A	P	P	32.9869	31.3024	2749.35	2519.41	6.35586	1.08884e-06	0.00128705	-PerfAlign-66.2-|-TA30640_4113-|-Putative p-coumaroyl 3'-hydroxylase CYP98A-C1 [Coffea canephora (Robusta coffee)	-PerfAlign-42.58-|-TA30639_4113-|-Putative p-coumaroyl 3'-hydroxylase CYP98A-C1 [Coffea canephora (Robusta coffee)	-PerfAlign-26.75-|-TA28013_4113-|-P-coumaroyl shikimate 3'-hydroxylase isoform 2 [Ocimum basilicum (Sweet basil)
Les.2844.1.S1_at	A	A	P	P	11.5192	23.2965	1124.11	1167.86	6.12811	4.59558e-05	0.00249034	-PerfAlign-97-|-DR035843-|-#N/A	-PerfAlign-97-|-TA23155_4113-|-Beta-amylase [Arabidopsis thaliana (Mouse-ear cress)	-PerfAlign-97-|-CV429703-|-Beta-amylase [Arabidopsis thaliana (Mouse-ear cress)
Les.4223.1.S1_at	A	A	P	P	5.66316	3.91696	275.54	385.577	6.11283	1.47141e-05	0.00189847	-PerfAlign-93.35-|-TA28833_4113-|-Alternative oxidase 1au [Lycopersicon esculentum (Tomato)	-PerfAlign-65.35-|-CN216429-|-Alternative oxidase 1a [Lycopersicon esculentum (Tomato)	-PerfAlign-34.35-|-CN215903-|-Alternative oxidase 1a [Lycopersicon esculentum (Tomato)
LesAffx.10955.2.S1_at	A	A	P	P	4.92525	16.5249	624.787	490.526	5.93932	0.000437113	0.00639885	-PerfAlign-96.13-|-TA26550_4113-|-Prephenate dehydratase [Ipomoea trifida (Morning glory)	-PerfAlign-81.9-|-CV504501-|-#N/A	-PerfAlign-81.9-|-CN215163-|-Prephenate dehydratase [Ipomoea trifida (Morning glory)
Les.5848.1.A1_at	A	A	P	P	14.8879	5.02809	515.07	511.645	5.89077	0.000273802	0.00501262	-PerfAlign-47.64-|-TA42235_4113-|-4-coumarate--CoA ligase 2 [Glycine max (Soybean)	-PerfAlign-18.18-|-TA42235_4113-|-4-coumarate--CoA ligase 2 [Glycine max (Soybean)	-PerfAlign-4.88-|-TA47393_4113-|-4-coumarate--CoA ligase 1 [Nicotiana tabacum (Common tobacco)
LesAffx.15004.1.S1_at	A	P	P	P	14.6793	28.6325	1120.57	1165.07	5.80047	4.83925e-05	0.00254601	-PerfAlign-91.74-|-CV477485-|-#N/A	-PerfAlign-16-|-BQ120694-|-#N/A	-PerfAlign-14.29-|-TA36552_4113-|-#N/A
LesAffx.66714.1.S1_at	P	P	P	P	81.0841	68.8163	4092.37	3741.96	5.71114	2.63933e-06	0.00129339	-PerfAlign-96-|-TA27634_4113-|-Translation initiation factor-like protein [Arabidopsis thaliana (Mouse-ear cress)	-PerfAlign-95.18-|-TA27633_4113-|-Translation initiation factor-like protein [Arabidopsis thaliana (Mouse-ear cress)	-PerfAlign-51.64-|-BE472166-|-Translation initiation factor B04 [Helianthus annuus (Common sunflower)
Les.3358.1.S1_at	A	A	P	P	5.79736	7.97277	221.252	477.218	5.57879	0.000125451	0.00384079	-PerfAlign-95-|-TA25165_4113-|-Arginine decarboxylase [Lycopersicon esculentum (Tomato)	-PerfAlign-94-|-TA25164_4113-|-Arginine decarboxylase [Lycopersicon esculentum (Tomato)	-PerfAlign-41.43-|-TA25215_4113-|-Arginine decarboxylase 1 [Datura stramonium (Jimsonweed) (Common thornapple)
Les.269.1.S1_at	A	M	P	P	96.0812	92.5464	4500	3644.06	5.42438	3.89227e-06	0.00129339	-PerfAlign-85.07-|-TA34173_4113-|-Small heat shock protein	-PerfAlign-85.07-|-CV471992-|-Small heat shock protein	-PerfAlign-84.33-|-DN923140-|-#N/A
Les.4829.1.S1_at	A	A	P	P	14.4014	14.1169	702.086	470.199	5.33257	1.43482e-05	0.00189642	-PerfAlign-97.37-|-CV498197-|-2-oxoglutarate-dependent dioxygenase [Lycopersicon esculentum (Tomato)	-PerfAlign-85.97-|-CV477534-|-2-oxoglutarate-dependent dioxygenase [Lycopersicon esculentum (Tomato)	-PerfAlign-45.58-|-TA38556_4113-|-F12K11.6 [Arabidopsis thaliana (Mouse-ear cress)
LesAffx.10596.1.S1_at	M	A	P	P	62.415	65.9373	2783.31	2339.4	5.31383	3.5159e-06	0.00129339	-PerfAlign-42.43-|-TA39706_4113-|-Chloroplast small heat shock protein class I [Capsicum frutescens (Cayenne pepper) (Tabasco pepper)	-PerfAlign-42.09-|-CN464137-|-Chloroplast small heat shock protein class I [Capsicum frutescens (Cayenne pepper) (Tabasco pepper)	-PerfAlign-41.6-|-BG887381-|-Chloroplast small heat shock protein class I [Capsicum frutescens (Cayenne pepper) (Tabasco pepper)
Les.1665.1.S1_at	A	A	P	P	9.80246	15.8622	531.149	442.858	5.28151	3.04484e-05	0.00236313	-PerfAlign-81.54-|-TA33398_4113-|-F18B13.24 protein [Arabidopsis thaliana (Mouse-ear cress)	-PerfAlign-45.78-|-TA40331_4113-|-F18B13.24 protein [Arabidopsis thaliana (Mouse-ear cress)	-PerfAlign-43.3-|-TA33399_4113-|-F18B13.24 protein [Arabidopsis thaliana (Mouse-ear cress)
Les.4472.1.S1_at	A	M	P	P	20.2071	27.1183	891.77	903.01	5.26057	7.47483e-06	0.00182039	-PerfAlign-93.82-|-TA25069_4113-|-Hydroxycinnamoyl-CoA quinate-like protein [Solanum tuberosum (Potato)	-PerfAlign-93.46-|-TA25070_4113-|-Hydroxycinnamoyl-CoA quinate-like protein [Solanum tuberosum (Potato)	-PerfAlign-93.46-|-TA25068_4113-|-Hydroxycinnamoyl-CoA quinate-like protein [Solanum tuberosum (Potato)
Les.4004.1.S1_a_at	P	P	P	P	149.147	149.249	6402.69	5084.46	5.25709	4.93714e-06	0.00140813	-PerfAlign-95.5-|-CV501109-|-#N/A	-PerfAlign-95-|-TA25739_4113-|-Hsp19.9 protein [Lycopersicon peruvianum (Peruvian tomato)	-PerfAlign-93.99-|-DN849320-|-#N/A
Les.2708.1.S1_at	A	A	P	P	4.62116	7.29395	236.177	189.365	5.1869	3.14758e-05	0.00239048	-PerfAlign-91.11-|-TA30877_4113-|-Hypothetical protein At4g27270 [Arabidopsis thaliana (Mouse-ear cress)	-PerfAlign-89.25-|-DR036026-|-#N/A	-PerfAlign-71.48-|-DR036027-|-#N/A
Les.2012.1.S1_at	P	P	P	P	29.6226	41.5892	1216.46	1008.68	4.97998	1.7624e-05	0.00203201	-PerfAlign-91.18-|-TA25362_4113-|-Inositol-3-phosphate synthase [Nicotiana tabacum (Common tobacco)	-PerfAlign-78.78-|-CV470494-|-Inositol-3-phosphate synthase [Nicotiana paniculata	-PerfAlign-40.15-|-CV494402-|-Inositol-3-phosphate synthase [Sesamum indicum (Oriental sesame) (Gingelly)
Les.3338.1.S1_at	A	P	P	P	5.53395	9.97304	216.422	229.302	4.90624	6.54788e-05	0.00300703	-PerfAlign-73.28-|-CV471834-|-S-adenosyl-L-methionine synthetase [Nicotiana tabacum (Common tobacco)	-PerfAlign-73.28-|-TA24335_4113-|-S-adenosyl-L-methionine synthetase [Nicotiana tabacum (Common tobacco)	-PerfAlign-72.71-|-CK718300-|-S-adenosyl-L-methionine synthetase 1 [Daucus carota (Carrot)
Les.4819.1.S1_at	P	P	P	P	33.4449	56.0789	1391.03	1200.23	4.89897	4.82764e-05	0.00254601	-PerfAlign-96.76-|-TA24545_4113-|-DnaK protein	-PerfAlign-96.76-|-CN212425-|-Heat shock cognate 70 kDa protein 1 [Lycopersicon esculentum (Tomato)	-PerfAlign-95.76-|-DN849657-|-#N/A
Les.3383.1.S1_at	A	P	P	P	30.6673	30.4414	859.066	884.682	4.83452	2.97527e-06	0.00129339	-PerfAlign-97-|-TA25323_4113-|-Putative acyl-CoA synthetase [Capsicum annuum (Bell pepper)	-PerfAlign-95-|-TA25319_4113-|-Putative acyl-CoA synthetase [Capsicum annuum (Bell pepper)	-PerfAlign-85.52-|-CK862047-|-Putative acyl-CoA synthetase [Capsicum annuum (Bell pepper)
Les.220.1.S1_at	A	A	P	P	9.10129	7.09794	222.506	230.412	4.81615	8.2385e-06	0.00182039	-PerfAlign-95-|-TA25585_4113-|-AER [Nicotiana tabacum (Common tobacco)	-PerfAlign-95-|-TA25586_4113-|-AER [Nicotiana tabacum (Common tobacco)	-PerfAlign-94-|-CK863473-|-AER [Nicotiana tabacum (Common tobacco)
LesAffx.69957.1.S1_at	M	M	P	P	72.7245	68.3476	1909.98	2037.26	4.80628	3.51392e-06	0.00129339	-PerfAlign-81.35-|-TA33679_4113-|-#N/A	-PerfAlign-80.43-|-TA33678_4113-|-F6D8.22 protein [Arabidopsis thaliana (Mouse-ear cress)	-PerfAlign-56.84-|-DN907914-|-#N/A
LesAffx.49935.1.S1_at	P	P	P	P	26.9398	13.6192	526.386	494.261	4.73494	0.000125401	0.00384079	-PerfAlign-96.18-|-TA28438_4113-|-Pyruvate decarboxylase [Solanum tuberosum (Potato)	-PerfAlign-75.3-|-DV623865-|-#N/A	-PerfAlign-39.11-|-CN215804-|-Putative pyruvate decarboxylase-1 Pdc1 [Arabidopsis thaliana (Mouse-ear cress)
Les.5279.1.S1_at	A	A	P	P	4.36242	4.33977	112.712	110.996	4.68406	3.36822e-06	0.00129339	-PerfAlign-96.58-|-TA28071_4113-|-OSJNBa0084K11.20 protein [Oryza sativa (japonica cultivar-group)	-PerfAlign-95.17-|-CO502651-|-ORF [Lilium longiflorum (Trumpet lily)	-PerfAlign-94.61-|-CV499591-|-OSJNBa0084K11.20 protein [Oryza sativa (japonica cultivar-group)
Les.3677.1.S1_at	P	P	P	P	18.379	13.6575	392.176	401.451	4.64641	1.31012e-05	0.00182039	-PerfAlign-57.18-|-TA35283_4113-|-Small heat shock protein [Lycopersicon esculentum (Tomato)	-PerfAlign-56.58-|-DN907317-|-#N/A	-PerfAlign-54.39-|-CV474078-|-Small heat shock protein [Lycopersicon esculentum (Tomato)
Les.1787.1.A1_at	A	A	P	P	10.3105	9.99374	264.126	243.391	4.64257	4.0575e-06	0.00129339	-PerfAlign-12.58-|-DN940325-|-#N/A	-PerfAlign-12.58-|-CO502380-|-Hypothetical protein F8B4.18 [Arabidopsis thaliana (Mouse-ear cress)	-PerfAlign-11.27-|-DN908355-|-#N/A
Les.3967.1.S1_at	A	P	P	P	19.231	18.7196	455.245	488.034	4.63475	3.92412e-06	0.00129339	-PerfAlign-96-|-TA32068_4113-|-W-3 desaturase [Solanum tuberosum (Potato)	-PerfAlign-49.31-|-TA41595_4113-|-W-3 desaturase [Solanum tuberosum (Potato)	-PerfAlign-32.98-|-TA39763_4113-|-Omega-3 fatty acid desaturase
Les.5510.1.S1_at	A	A	P	P	13.5743	12.9694	282.213	350.997	4.56806	8.65777e-06	0.00182039	-PerfAlign-89.83-|-CV502681-|-#N/A	-PerfAlign-89.83-|-TA34762_4113-|-Hypothetical protein At2g37970; T8P21.12 [Arabidopsis thaliana (Mouse-ear cress)	-PerfAlign-75.94-|-CV499179-|-SOUL heme-binding protein-like [Oryza sativa (japonica cultivar-group)
Les.5832.1.S1_at	A	A	P	P	8.01801	7.93162	180.765	197.446	4.56621	4.38202e-06	0.00131923	-PerfAlign-23.66-|-BM109005-|-UDP-glycosyltransferase 73E1 [Stevia rebaudiana (Stevia)	-PerfAlign-22.74-|-TA41808_4113-|-UDP-glycosyltransferase 73E1 [Stevia rebaudiana (Stevia)	-PerfAlign-22.71-|-TA32700_4113-|-Glucosyltransferase NTGT4 [Nicotiana tabacum (Common tobacco)
LesAffx.60782.1.S1_at	A	A	P	P	7.13118	16.9621	249.438	264.132	4.54463	0.000350955	0.00559166	-PerfAlign-99-|-TA39156_4113-|-Gb|AAC18972.1 [Arabidopsis thaliana (Mouse-ear cress)	-PerfAlign-93.76-|-CO502117-|-Gb|AAC18972.1 [Arabidopsis thaliana (Mouse-ear cress)	-PerfAlign-15.57-|-DN849641-|-#N/A
Les.3551.1.S1_at	P	A	P	P	21.644	13.3729	396.854	383.308	4.51885	4.91828e-05	0.00255462	-PerfAlign-93-|-CV475083-|-Ethylene-responsive transcriptional coactivator [Lycopersicon esculentum (Tomato)	-PerfAlign-92.76-|-DN907787-|-#N/A	-PerfAlign-72.79-|-DN907788-|-#N/A
Les.4876.1.S1_at	A	A	P	P	5.21952	9.32077	132.078	162.282	4.39162	0.000119849	0.00379801	-PerfAlign-83.82-|-TA23551_4113-|-T6D22.2 [Arabidopsis thaliana (Mouse-ear cress)	-PerfAlign-77.53-|-TA23561_4113-|-T6D22.2 [Arabidopsis thaliana (Mouse-ear cress)	-PerfAlign-77.53-|-TA23548_4113-|-T6D22.2 [Arabidopsis thaliana (Mouse-ear cress)
Les.4779.1.S1_at	M	P	P	P	12.6963	22.1444	323.66	354.322	4.33603	9.48592e-05	0.00340247	-PerfAlign-95-|-TA24728_4113-|-Putative mitochondrial dicarboxylate carrier protein [Arabidopsis thaliana (Mouse-ear cress)	-PerfAlign-95-|-TA24729_4113-|-Putative mitochondrial dicarboxylate carrier protein [Trifolium pratense (Red clover)	-PerfAlign-81.35-|-TA26428_4113-|-Putative mitochondrial dicarboxylate carrier protein [Arabidopsis thaliana (Mouse-ear cress)
Les.2988.1.S1_at	P	P	P	P	80.237	88.7045	1728.12	1474.41	4.24189	9.66374e-06	0.00182039	-PerfAlign-87.25-|-TA25065_4113-|-Cinnamic acid 4-hydroxylase [Capsicum annuum (Bell pepper)	-PerfAlign-73.85-|-DN940076-|-#N/A	-PerfAlign-73.65-|-TA25064_4113-|-Cinnamic acid 4-hydroxylase [Capsicum annuum (Bell pepper)
Les.5131.1.S1_at	P	P	P	P	107.232	144.517	2193.62	2394.72	4.20253	2.2094e-05	0.00221717	-PerfAlign-96.1-|-TA24941_4113-|-B2 protein [Daucus carota (Carrot)	-PerfAlign-95.11-|-DN906533-|-#N/A	-PerfAlign-79.73-|-CX161769-|-#N/A
Les.327.1.S1_at	A	P	P	P	10.0958	11.7039	203.638	175.658	4.12094	1.24292e-05	0.00182039	-PerfAlign-94.18-|-CV497598-|-Root phototropism protein 2 [Arabidopsis thaliana (Mouse-ear cress)	-PerfAlign-9.95-|-TA37656_4113-|-Root phototropism protein 2 [Arabidopsis thaliana (Mouse-ear cress)	-PerfAlign-5.26-|-TA35952_4113-|-#N/A
Les.5567.1.S1_at	A	A	P	P	7.23159	6.86141	120.393	116.506	4.07153	6.65951e-06	0.00175626	-PerfAlign-65.74-|-TA31814_4113-|-Hypothetical protein OJ1489_G03.9 [Oryza sativa (japonica cultivar-group)	-PerfAlign-65.24-|-TA31815_4113-|-#N/A	-PerfAlign-64.34-|-DR036577-|-#N/A
LesAffx.44987.1.S1_at	A	A	P	P	13.1584	13.3769	229.881	215.097	4.067	6.80594e-06	0.00175626	-PerfAlign-64.28-|-TA38177_4113-|-Solanesyl diphosphate synthase [Hevea brasiliensis (Para rubber tree)	-PerfAlign-34.51-|-TA34631_4113-|-Solanesyl diphosphate synthase [Hevea brasiliensis (Para rubber tree)	-PerfAlign-5.72-|-TA36501_4113-|-#N/A
Les.2073.1.S1_at	A	A	P	P	14.2722	14.1925	255.284	212.527	4.03263	1.17312e-05	0.00182039	-PerfAlign-91.74-|-CK279710-|-Hypothetical protein OSJNBa53L11.37 [Oryza sativa (japonica cultivar-group)	-PerfAlign-91.74-|-TA27013_4113-|-T1B9.26 protein [Arabidopsis thaliana (Mouse-ear cress)	-PerfAlign-90.78-|-CK266168-|-Hypothetical protein OSJNBa53L11.37 [Oryza sativa (japonica cultivar-group)
Les.2703.1.S1_at	A	P	P	P	10.1266	22.0707	202.604	288.085	4.01436	0.000557742	0.00709024	-PerfAlign-96.95-|-TA34622_4113-|-D-3-phosphoglycerate dehydrogenase	-PerfAlign-36.54-|-CK265524-|-Putative phosphoglycerate dehydrogenase [Oryza sativa (japonica cultivar-group)	-PerfAlign-5.55-|-TA37205_4113-|-H0212B02.14 protein [Oryza sativa (Rice)
Les.1121.1.S1_at	P	P	P	P	56.8934	66.4984	995.808	991.47	4.01385	1.03027e-05	0.00182039	-PerfAlign-64.86-|-BQ512865-|-F1O3.11 protein [Arabidopsis thaliana (Mouse-ear cress)	-PerfAlign-50.62-|-TA35497_4113-|-Putative receptor associated protein [Capsicum chinense (Scotch bonnet) (Bonnet pepper)	-PerfAlign-42.27-|-CK565603-|-Putative receptor associated protein [Capsicum chinense (Scotch bonnet) (Bonnet pepper)
Les.3651.1.S1_at	P	P	P	P	122.022	95.6559	1598.67	1877.9	4.00339	2.39908e-05	0.00224149	-PerfAlign-95-|-TA24332_4113-|-S-adenosyl-L-methionine synthetase [Nicotiana tabacum (Common tobacco)	-PerfAlign-95-|-CV470306-|-S-adenosyl-L-methionine synthetase [Nicotiana tabacum (Common tobacco)	-PerfAlign-94.22-|-TA24337_4113-|-S-adenosyl-L-methionine synthetase [Nicotiana tabacum (Common tobacco)
Les.2073.3.A1_at	A	M	P	P	32.3435	37.03	594.077	517.679	4.0022	1.28199e-05	0.00182039	-PerfAlign-97-|-CN213765-|-T1B9.26 protein [Arabidopsis thaliana (Mouse-ear cress)	-PerfAlign-96-|-TA27013_4113-|-T1B9.26 protein [Arabidopsis thaliana (Mouse-ear cress)	-PerfAlign-95.23-|-CV498920-|-Hypothetical protein OSJNBa53L11.37 [Oryza sativa (japonica cultivar-group)
LesAffx.56637.1.S1_at	A	A	P	P	7.78742	7.76966	110.674	132.592	3.96101	1.24856e-05	0.00182039	-PerfAlign-97-|-TA44243_4113-|-Hypothetical protein OSJNBa0070N04.26 [Oryza sativa (japonica cultivar-group)	-PerfAlign-92.28-|-CX161364-|-#N/A	-PerfAlign-16.8-|-TA26741_4113-|-BZIP transcription factor protein [Capsicum annuum (Bell pepper)
LesAffx.71551.2.S1_at	A	A	P	P	8.17156	7.99697	118.079	127.886	3.92613	8.27126e-06	0.00182039	-PerfAlign-93-|-TA29335_4113-|-CND41	-PerfAlign-18.79-|-DR037477-|-#N/A	-PerfAlign-17.22-|-DR037477-|-#N/A
LesAffx.66436.1.S1_at	A	A	P	P	17.2475	19.6369	258.859	284.34	3.88184	1.21703e-05	0.00182039	-PerfAlign-96.21-|-CV498330-|-Hypothetical protein [Arabidopsis thaliana (Mouse-ear cress)	-PerfAlign-96.21-|-BM404172-|-Putative calcium binding protein [Oryza sativa (japonica cultivar-group)	-PerfAlign-96.21-|-TA24362_4113-|-Ubiquitin carrier-like protein [Solanum tuberosum (Potato)
LesAffx.3568.1.S1_a_at	P	P	P	P	1177.23	878.897	16391.5	13193.2	3.85372	4.56768e-05	0.00249034	-PerfAlign-53.62-|-DN589698-|-#N/A	-PerfAlign-53.62-|-CV499894-|-#N/A	-PerfAlign-53.62-|-TA23749_4113-|-Cold-stress inducible protein [Solanum tuberosum (Potato)
LesAffx.1790.1.S1_at	A	A	P	P	5.52024	5.48265	96.6105	65.3492	3.8523	5.46036e-05	0.00268997	-PerfAlign-93.76-|-TA26625_4113-|-Aquaporin-like protein [Petunia hybrida (Petunia)	-PerfAlign-93.76-|-TA26622_4113-|-Aquaporin-like protein [Petunia hybrida (Petunia)	-PerfAlign-79.36-|-TA26623_4113-|-Aquaporin-like protein [Petunia hybrida (Petunia)
Les.5050.1.S1_at	A	A	P	P	7.54865	8.28168	105.803	119.422	3.82951	1.24001e-05	0.00182039	-PerfAlign-86.86-|-TA33784_4113-|-Hypothetical protein At2g46620 [Arabidopsis thaliana (Mouse-ear cress)	-PerfAlign-11.76-|-TA33784_4113-|-Hypothetical protein At2g46620 [Arabidopsis thaliana (Mouse-ear cress)	-PerfAlign-6.75-|-TA31494_4113-|-Hypothetical protein At2g46620 [Arabidopsis thaliana (Mouse-ear cress)
Les.2560.1.S1_at	A	A	P	P	6.89296	7.95245	91.9841	115.233	3.7976	2.55625e-05	0.00226434	-PerfAlign-61.36-|-TA25537_4113-|-Ethylene-forming enzyme [Lycopersicon esculentum (Tomato)	-PerfAlign-29.33-|-TA25537_4113-|-Ethylene-forming enzyme [Lycopersicon esculentum (Tomato)	-PerfAlign-26.43-|-TA25538_4113-|-Ethylene-forming enzyme [Lycopersicon esculentum (Tomato)
Les.137.1.S1_at	P	A	P	P	12.3787	4.87798	118.616	96.6281	3.78423	0.00106417	0.00956339	-PerfAlign-74.93-|-DR037563-|-#N/A	-PerfAlign-72.73-|-DR037562-|-#N/A	-PerfAlign-69.21-|-DN588814-|-#N/A
LesAffx.5010.2.S1_at	A	A	P	P	29.7337	20.7283	335.023	327.734	3.73847	5.11744e-05	0.00256772	-PerfAlign-94.72-|-DN848876-|-#N/A	-PerfAlign-94.39-|-TA30421_4113-|-Cytochrome b561 [Arabidopsis thaliana (Mouse-ear cress)	-PerfAlign-94.05-|-TA30419_4113-|-Cytochrome b561 [Citrullus lanatus (Watermelon) (Citrullus vulgaris)
LesAffx.46243.1.S1_at	A	P	P	P	30.1531	22.6497	334.718	315.842	3.63711	3.63362e-05	0.00239075	-PerfAlign-96-|-TA33312_4113-|-OSJNBb0004A17.1 protein [Oryza sativa (Rice)	-PerfAlign-69.74-|-CV501482-|-#N/A	-PerfAlign-32.45-|-TA33311_4113-|-F1E22.18 [Arabidopsis thaliana (Mouse-ear cress)
LesAffx.5010.1.S1_a_at	A	A	P	P	12.8164	13.4209	163.422	159.976	3.62392	1.07642e-05	0.00182039	-PerfAlign-97-|-BM110851-|-#N/A	-PerfAlign-97-|-TA42024_4113-|-#N/A	-PerfAlign-97-|-TA30421_4113-|-Cytochrome b561 [Arabidopsis thaliana (Mouse-ear cress)
Les.4412.1.A1_at	A	M	P	P	11.3608	10.5305	144.69	122.863	3.60762	1.86702e-05	0.00209726	-PerfAlign-97-|-TA26173_4113-|-Leucoanthocyanidin dioxygenase 2	-PerfAlign-96-|-BQ518360-|-1-aminocyclopropane-1-carboxylate oxidase-like protein [Arabidopsis thaliana (Mouse-ear cress)	-PerfAlign-96-|-CK262855-|-Leucoanthocyanidin dioxygenase 2
Les.3813.1.S1_x_at	P	P	P	P	291.042	293.768	3812.97	3285.53	3.5975	1.59836e-05	0.0020143	-PerfAlign-96-|-BQ514700-|-#N/A	-PerfAlign-96-|-CV504653-|-#N/A	-PerfAlign-96-|-TA23083_4113-|-S-adenosylmethionine decarboxylase [Prunus persica (Peach)
LesAffx.63609.2.S1_at	A	A	P	P	16.3439	18.9354	192.514	231.999	3.58655	2.70972e-05	0.00226434	-PerfAlign-99-|-TA28675_4113-|-Hypothetical protein [Trifolium pratense (Red clover)	-PerfAlign-99-|-TA28677_4113-|-Hypothetical protein [Trifolium pratense (Red clover)	-PerfAlign-49.94-|-TA28676_4113-|-Hypothetical protein [Trifolium pratense (Red clover)
Les.4535.1.S1_at	P	P	P	P	63.7805	53.272	731.263	668.841	3.58471	2.16469e-05	0.00221329	-PerfAlign-49.28-|-CX699323-|-#N/A	-PerfAlign-49.28-|-TA25429_4113-|-Bax inhibitor [Lycopersicon esculentum (Tomato)	-PerfAlign-49.28-|-TA25428_4113-|-Bax inhibitor [Lycopersicon esculentum (Tomato)
Les.5051.1.S1_at	A	M	P	P	9.41161	10.8075	148.61	97.2486	3.5753	0.000107001	0.00353561	-PerfAlign-52.44-|-CN215905-|-#N/A	-PerfAlign-51.9-|-DN587576-|-#N/A	-PerfAlign-51.9-|-CN213695-|-#N/A
Les.3813.1.S1_at	P	P	P	P	254.174	255.369	3324.96	2691.96	3.55373	2.39179e-05	0.00224149	-PerfAlign-98-|-CV651942-|-#N/A	-PerfAlign-98-|-CV474396-|-Catharanthus roseus S-adenosyl-L-methionine decarboxylase proenzyme [Catharanthus roseus (Rosy periwinkle) (Madagascar periwinkle)	-PerfAlign-98-|-TA23001_4113-|-Catharanthus roseus S-adenosyl-L-methionine decarboxylase proenzyme [Catharanthus roseus (Rosy periwinkle) (Madagascar periwinkle)
Les.1155.1.S1_at	M	A	P	P	14.1875	18.6413	176.558	195.482	3.51395	4.19926e-05	0.0024634	-PerfAlign-88-|-DN850241-|-#N/A	-PerfAlign-87.82-|-TA33083_4113-|-Hypothetical protein C7A1.45 [Arabidopsis thaliana (Mouse-ear cress)	-PerfAlign-34.3-|-TA48928_4113-|-Hypothetical protein At4g3412 [Arabidopsis thaliana (Mouse-ear cress)
Les.4617.1.S1_at	A	A	P	P	6.93853	7.31984	89.756	72.405	3.49976	2.71987e-05	0.00226434	-PerfAlign-86.66-|-TA27533_4113-|-NADP-dependent glyceraldehyde-3-phosphate dehydrogenase [Nicotiana plumbaginifolia (Leadwort-leaved tobacco)	-PerfAlign-4.9-|-CK269522-|-T20H2.6 protein [Arabidopsis thaliana (Mouse-ear cress)	-PerfAlign-4.01-|-TA48453_4113-|-#N/A
Les.3777.1.S1_at	A	A	P	P	12.5217	18.0137	160.267	179.057	3.49562	7.72521e-05	0.00317143	-PerfAlign-74.72-|-TA33136_4113-|-Twi1 protein [Lycopersicon esculentum (Tomato)	-PerfAlign-73.91-|-CK258252-|-Twi1 protein [Lycopersicon esculentum (Tomato)	-PerfAlign-68.69-|-BQ120358-|-Twi1 protein [Lycopersicon esculentum (Tomato)
LesAffx.44987.3.S1_at	A	A	P	P	13.9338	11.2856	151.828	130.533	3.48882	3.51075e-05	0.00239075	-PerfAlign-97-|-DN922902-|-#N/A	-PerfAlign-96-|-TA34631_4113-|-Solanesyl diphosphate synthase [Hevea brasiliensis (Para rubber tree)	-PerfAlign-18.54-|-TA44856_4113-|-Hypothetical protein At2g25680 [Arabidopsis thaliana (Mouse-ear cress)
LesAffx.23510.1.S1_at	A	A	P	P	11.4628	13.8639	160.301	120.253	3.46121	6.3805e-05	0.00298069	-PerfAlign-97.25-|-TA42248_4113-|-PvLEA-18 [Phaseolus vulgaris (Kidney bean) (French bean)	-PerfAlign-16.51-|-TA33244_4113-|-Hypothetical protein At1g20540 [Arabidopsis thaliana (Mouse-ear cress)	-PerfAlign-16.39-|-CK852328-|-#N/A
Les.5956.1.S1_s_at	P	P	P	P	111.514	149.146	1506.3	1307.31	3.44376	5.66515e-05	0.00276572	-PerfAlign-88.42-|-DN940325-|-#N/A	-PerfAlign-88.42-|-DN940020-|-#N/A	-PerfAlign-88.42-|-CN465152-|-25 kDa protein dehydrin [Solanum sogarandinum
Les.1422.1.S1_at	P	P	P	P	139.706	163.185	1899.16	1396.22	3.43092	6.62429e-05	0.00301656	-PerfAlign-76.14-|-CX699994-|-#N/A	-PerfAlign-76.14-|-CK276922-|-Cysteine protease [Solanum tuberosum (Potato)	-PerfAlign-76.14-|-TA24309_4113-|-Cysteine protease [Solanum tuberosum (Potato)
Les.1852.1.A1_at	A	M	P	P	8.14728	6.98243	87.2654	75.7349	3.43009	2.75782e-05	0.00226434	-PerfAlign-87.68-|-DN922687-|-#N/A	-PerfAlign-87.1-|-TA29844_4113-|-Putative UDP-glucose dehydrogenase 2 [Nicotiana tabacum (Common tobacco)	-PerfAlign-86.86-|-CN213493-|-Putative UDP-glucose dehydrogenase 2 [Nicotiana tabacum (Common tobacco)
LesAffx.48114.1.A1_at	A	M	P	P	5.14833	5.12693	51.1816	59.8526	3.42935	2.04261e-05	0.00217037	-PerfAlign-96-|-TA27018_4113-|-Hypothetical protein [Arabidopsis thaliana (Mouse-ear cress)	-PerfAlign-95-|-CK250160-|-Similarity to S-ribonuclease binding protein [Arabidopsis thaliana (Mouse-ear cress)	-PerfAlign-50.63-|-TA27019_4113-|-#N/A
Les.3935.1.S1_at	P	P	P	P	63.0767	53.5972	656.99	586.39	3.41616	2.62908e-05	0.00226434	-PerfAlign-96-|-TA28979_4113-|-Hypothetical protein [Solanum tuberosum (Potato)	-PerfAlign-88.18-|-CV504678-|-#N/A	-PerfAlign-69.52-|-CV503333-|-#N/A
LesAffx.17107.1.A1_at	A	A	P	P	4.43	5.87224	54.855	50.7074	3.37023	5.06708e-05	0.00256621	-PerfAlign-4.46-|-CV503474-|-#N/A	-PerfAlign-4.46-|-DN940999-|-#N/A	-PerfAlign-4.46-|-TA49172_4113-|-Hypothetical protein At1g11135 [Arabidopsis thaliana (Mouse-ear cress)
Les.109.1.S1_at	A	A	P	P	18.4267	16.5089	162.83	198.101	3.3642	3.29441e-05	0.00239075	-PerfAlign-92.32-|-TA29578_4113-|-Putative beta-galactosidase precursor [Lycopersicon esculentum (Tomato)	-PerfAlign-91.83-|-DN906256-|-#N/A	-PerfAlign-84.79-|-CK862576-|-Putative beta-galactosidase precursor [Lycopersicon esculentum (Tomato)
LesAffx.38740.1.S1_at	A	P	P	P	11.9303	13.8148	140.344	124.306	3.36294	2.6804e-05	0.00226434	-PerfAlign-97.12-|-TA32442_4113-|-UDP-glucose 4-epimerase [Solanum tuberosum (Potato)	-PerfAlign-83.99-|-TA36022_4113-|-Probable UDP-glucose 4-epimerase At4g23920 [Arabidopsis thaliana (Mouse-ear cress)	-PerfAlign-5.67-|-DR036877-|-#N/A
LesAffx.66014.1.S1_at	A	A	P	P	10.8058	9.19397	119.736	86.4491	3.35153	8.29957e-05	0.00321253	-PerfAlign-99-|-TA35580_4113-|-Hypothetical protein At5g14260 [Arabidopsis thaliana (Mouse-ear cress)	-PerfAlign-14.43-|-CN464951-|-Elongation factor EF-2 [Pisum sativum (Garden pea)	-PerfAlign-13.1-|-DN922836-|-#N/A
LesAffx.65023.1.S1_at	A	A	P	P	4.21348	8.17905	61.3894	58.4077	3.35053	0.000490243	0.00676991	-PerfAlign-95-|-TA37631_4113-|-Putative transmembrane protein [Arabidopsis thaliana (Mouse-ear cress)	-PerfAlign-92.05-|-CV473051-|-Putative transmembrane protein [Arabidopsis thaliana (Mouse-ear cress)	-PerfAlign-66.29-|-CV475521-|-T24P13.7 [Arabidopsis thaliana (Mouse-ear cress)
Les.2860.1.S1_at	A	A	P	P	6.85982	6.32641	67.7218	64.9757	3.33191	1.73186e-05	0.00203201	-PerfAlign-94.85-|-TA32617_4113-|-YUP8H12.20 protein [Arabidopsis thaliana (Mouse-ear cress)	-PerfAlign-4.64-|-TA43877_4113-|-Putative SenC [Oryza sativa (japonica cultivar-group)	-PerfAlign-3.83-|-BI433453-|-Elicitor-inducible protein EIG-J7 [Capsicum annuum (Bell pepper)
Les.3123.1.S1_at	A	M	P	P	57.0206	41.1245	455.133	517.239	3.32475	7.90425e-05	0.0031965	-PerfAlign-96-|-DN940213-|-#N/A	-PerfAlign-96-|-TA25580_4113-|-Geranylgeranyl reductase [Nicotiana tabacum (Common tobacco)	-PerfAlign-12.58-|-TA28993_4113-|-Geranylgeranyl hydrogenase [Glycine max (Soybean)
Les.2752.1.S1_at	A	P	P	P	34.7309	60.6856	479.448	424.023	3.2959	0.000318585	0.0053034	-PerfAlign-95.17-|-TA30272_4113-|-PREDICTED: similar to protein phosphatase 2a	-PerfAlign-60.01-|-CV473172-|-Serine/threonine-protein phosphatase PP2A-5 catalytic subunit [Nicotiana tabacum (Common tobacco)	-PerfAlign-20.7-|-BM112631-|-PREDICTED: similar to protein phosphatase 2a
Les.3308.2.S1_at	M	A	P	P	61.498	19.4165	344.225	325.595	3.27623	0.0038318	0.019604	-PerfAlign-77.15-|-CX699730-|-#N/A	-PerfAlign-76.94-|-TA26348_4113-|-Putative 21kD protein precursor [Medicago sativa (Alfalfa)	-PerfAlign-76.94-|-TA26351_4113-|-Putative ripening-related protein [Vitis vinifera (Grape)
Les.233.1.S1_at	A	A	P	P	13.666	8.76044	124.406	89.3873	3.26869	0.000299197	0.0052106	-PerfAlign-94-|-TA23481_4113-|-Light harvesting chlorophyll a /b binding protein of PSII [Euglena gracilis	-PerfAlign-94-|-TA23471_4113-|-Light harvesting chlorophyll a /b binding protein of PSII [Euglena gracilis	-PerfAlign-94-|-CK271685-|-Light harvesting chlorophyll a /b binding protein of PSII [Euglena gracilis
LesAffx.34390.1.S1_at	A	A	P	P	10.1082	8.80532	94.1323	86.6773	3.25918	2.60251e-05	0.00226434	-PerfAlign-81.03-|-TA44406_4113-|-Plastidic phosphate translocator-like protein2 [Mesembryanthemum crystallinum (Common ice plant)	-PerfAlign-6.42-|-TA23387_4113-|-Peroxidase 63 precursor [Arabidopsis thaliana (Mouse-ear cress)	-PerfAlign-6.42-|-CK257644-|-Peroxidase 63 precursor [Arabidopsis thaliana (Mouse-ear cress)
Les.4750.1.S1_at	A	A	P	P	5.6142	5.92255	51.7143	58.3317	3.2517	2.27393e-05	0.00224044	-PerfAlign-96-|-CN213230-|-Pyruvate dehydrogenase E1 alpha subunit [Arabidopsis thaliana (Mouse-ear cress)	-PerfAlign-84.56-|-TA28462_4113-|-Pyruvate dehydrogenase E1 alpha subunit [Arabidopsis thaliana (Mouse-ear cress)	-PerfAlign-5.88-|-TA38457_4113-|-Hypothetical protein At2g20190 [Arabidopsis thaliana (Mouse-ear cress)
Les.4235.1.S1_at	P	P	P	P	254.056	213.521	2334.77	2059.06	3.2348	3.66178e-05	0.00239075	-PerfAlign-78.7-|-TA27481_4113-|-Allergen-like protein BRSn20 [Sambucus nigra (European elder)	-PerfAlign-78.7-|-CV472922-|-Allergen-like protein BRSn20 [Sambucus nigra (European elder)	-PerfAlign-78.42-|-TA27482_4113-|-Allergen-like protein BRSn20 [Sambucus nigra (European elder)
LesAffx.71578.1.S1_at	A	A	P	P	10.747	12.9115	118.503	102.703	3.22733	4.14134e-05	0.0024634	-PerfAlign-97-|-TA31361_4113-|-Hypothetical protein At2g23970 [Arabidopsis thaliana (Mouse-ear cress)	-PerfAlign-76.19-|-CN216503-|-Glutamine synthetase-like protein [Oryza sativa (japonica cultivar-group)	-PerfAlign-18.95-|-CV499028-|-Hypothetical protein [Solanum demissum (Wild potato)
LesAffx.52572.1.S1_at	A	A	P	P	6.71309	6.14411	74.6665	47.9004	3.21909	0.000174535	0.00426039	-PerfAlign-92.18-|-TA38264_4113-|-CONSTANS 1 [Lycopersicon esculentum (Tomato)	-PerfAlign-79.05-|-DR037627-|-#N/A	-PerfAlign-75.73-|-DR037628-|-#N/A
Les.5691.1.S1_at	P	P	P	P	79.1883	37.6747	502.952	495.253	3.19178	0.000877385	0.00867619	-PerfAlign-97.24-|-BQ511499-|-PRLI-interacting factor K [Arabidopsis thaliana (Mouse-ear cress)	-PerfAlign-96.27-|-DN908154-|-#N/A	-PerfAlign-94.64-|-BQ511498-|-Putative PRLI-interacting factor K [Oryza sativa (japonica cultivar-group)
Les.3369.3.S1_at	P	P	P	P	38.6731	61.3429	451.782	435.217	3.18649	0.00019412	0.00443534	-PerfAlign-93.18-|-TA28226_4113-|-Chloroplast protease precursor [Capsicum annuum (Bell pepper)	-PerfAlign-86.59-|-CK851651-|-Chloroplast protease precursor [Capsicum annuum (Bell pepper)	-PerfAlign-61.47-|-TA28228_4113-|-Putative zinc dependent protease [Trifolium pratense (Red clover)
LesAffx.59056.1.S1_at	A	P	P	P	5.30443	7.23848	64.8762	48.9299	3.18469	0.000148575	0.00394871	-PerfAlign-97-|-TA39719_4113-|-Similar to SOUL Protein [Arabidopsis thaliana (Mouse-ear cress)	-PerfAlign-52-|-TA40268_4113-|-Similar to SOUL Protein [Arabidopsis thaliana (Mouse-ear cress)	-PerfAlign-23.26-|-TA41665_4113-|-#N/A
Les.5880.1.S1_at	P	P	P	P	37.6052	50.3077	447.531	346.408	3.1783	0.000121912	0.00384079	-PerfAlign-85.03-|-CV503577-|-#N/A	-PerfAlign-85.03-|-TA29606_4113-|-At1g64650 [Arabidopsis thaliana (Mouse-ear cress)	-PerfAlign-32.49-|-TA29607_4113-|-Hypothetical protein T29A15.210 [Arabidopsis thaliana (Mouse-ear cress)
Les.2699.1.S1_at	P	P	P	P	102.515	86.9323	923.023	788.483	3.17582	4.31123e-05	0.0024634	-PerfAlign-91.36-|-CK718301-|-Putative senescence-associated protein [Pisum sativum (Garden pea)	-PerfAlign-90.82-|-TA27232_4113-|-Hypothetical protein At1g23150 [Arabidopsis thaliana (Mouse-ear cress)	-PerfAlign-90.82-|-TA27233_4113-|-Hypothetical protein At1g23150 [Arabidopsis thaliana (Mouse-ear cress)
Les.3273.1.S1_at	M	P	P	P	52.9619	45.869	383.311	513.703	3.17042	8.22932e-05	0.00321253	-PerfAlign-97-|-DN938508-|-#N/A	-PerfAlign-97-|-CX699615-|-#N/A	-PerfAlign-97-|-BM113620-|-Cold acclimation protein WCOR518 [Triticum aestivum (Wheat)
Les.5167.1.S1_at	A	A	P	P	18.0787	12.5681	156.98	113.564	3.14694	0.000236923	0.00466434	-PerfAlign-44.57-|-TA38471_4113-|-Regulator of chromosome condensation-like protein [Arabidopsis thaliana (Mouse-ear cress)	-PerfAlign-43.45-|-CK273244-|-Regulator of chromosome condensation-like protein [Arabidopsis thaliana (Mouse-ear cress)	-PerfAlign-43.21-|-DN906246-|-#N/A
LesAffx.64234.2.S1_at	A	A	P	P	6.4404	6.32443	56.5231	56.506	3.14651	1.89639e-05	0.00209726	-PerfAlign-95-|-TA29264_4113-|-NADH:cytochrome b5 reductase [Vernicia fordii (Tung) (Aleurites fordii)	-PerfAlign-95-|-CK860686-|-NADH:cytochrome b5 reductase [Vernicia fordii (Tung) (Aleurites fordii)	-PerfAlign-94-|-TA29263_4113-|-NADH:cytochrome b5 reductase [Vernicia fordii (Tung) (Aleurites fordii)
Les.4150.1.S1_at	P	P	P	P	189.347	157.022	1664.58	1366	3.12849	6.10608e-05	0.00287729	-PerfAlign-93.19-|-TA29480_4113-|-Mitochondrial small heat shock protein [Lycopersicon esculentum (Tomato)	-PerfAlign-92.38-|-DN938277-|-#N/A	-PerfAlign-90.85-|-TA29478_4113-|-Mitochondrial small heat shock protein [Lycopersicon esculentum (Tomato)
Les.4316.1.S1_at	A	A	P	P	7.37128	8.67086	44.9012	106.641	3.11361	0.00176448	0.0125042	-PerfAlign-97-|-TA32123_4113-|-MAP kinase [Solanum tuberosum (Potato)	-PerfAlign-51.32-|-TA32124_4113-|-Mitogen-activated protein kinase 3 [Lycopersicon esculentum (Tomato)	-PerfAlign-23.59-|-CV498207-|-#N/A
Les.2942.2.S1_at	P	P	P	P	46.8274	86.6644	588.015	513.646	3.10884	0.000559947	0.00709024	-PerfAlign-97-|-TA27167_4113-|-Elongation factor TuA	-PerfAlign-82.56-|-TA30713_4113-|-Elongation factor TuA	-PerfAlign-69.83-|-BQ047725-|-Elongation factor TuA
Les.1132.1.A1_at	A	A	P	P	7.30171	8.81741	72.1526	64.9851	3.09321	4.47391e-05	0.00249034	-PerfAlign-66.5-|-CK268164-|-Hypothetical protein OSJNBb11H13.3 [Oryza sativa (japonica cultivar-group)	-PerfAlign-65.55-|-CV500170-|-F2H15.1 [Arabidopsis thaliana (Mouse-ear cress)	-PerfAlign-20.93-|-BI406577-|-Expressed protein [Arabidopsis thaliana (Mouse-ear cress)
Les.5044.1.S1_at	A	P	P	P	18.2934	49.2445	208.507	307.594	3.07685	0.0036513	0.0190988	-PerfAlign-96-|-TA32281_4113-|-Harpin inducing protein 1-like 9 [Nicotiana tabacum (Common tobacco)	-PerfAlign-87-|-TA38884_4113-|-Hin1-like protein [Solanum tuberosum (Potato)	-PerfAlign-87-|-AY485992-|-Hin1-like protein [Solanum tuberosum (Potato)
LesAffx.62967.1.S1_at	A	A	P	P	7.4024	9.95048	67.0131	78.1649	3.07603	9.8287e-05	0.00340247	-PerfAlign-92.81-|-DV626799-|-#N/A	-PerfAlign-92.81-|-TA29475_4113-|-Putative VAMP protein SEC22 [Arabidopsis thaliana (Mouse-ear cress)	-PerfAlign-91.81-|-TA29476_4113-|-Putative VAMP protein SEC22 [Arabidopsis thaliana (Mouse-ear cress)
Les.3369.2.S1_at	A	P	P	P	24.3019	45.2036	323.802	241.09	3.07552	0.000782316	0.00826919	-PerfAlign-97-|-TA28227_4113-|-Chloroplast protease precursor [Capsicum annuum (Bell pepper)	-PerfAlign-12.33-|-BQ509229-|-#N/A	-PerfAlign-12.23-|-CV496102-|-#N/A
LesAffx.66335.1.S1_at	A	P	P	P	27.4502	39.7489	268.888	285.144	3.06741	0.000130517	0.00388609	-PerfAlign-97-|-TA33419_4113-|-Ferrochelatase-2	-PerfAlign-90.05-|-CK861122-|-Ferrochelatase-2	-PerfAlign-75.04-|-TA33418_4113-|-Ferrochelatase-2
Les.2942.3.S1_at	P	P	P	P	40.1443	58.364	361.193	454.586	3.06545	0.000197628	0.00443534	-PerfAlign-97-|-TA27167_4113-|-Elongation factor TuA	-PerfAlign-82.77-|-TA30712_4113-|-Elongation factor TuA	-PerfAlign-66.85-|-CV470531-|-Elongation factor Tu
LesAffx.71577.1.S1_a_at	A	A	P	P	10.9517	20.5163	90.982	172.79	3.0643	0.00201765	0.0134155	-PerfAlign-90-|-TA27043_4113-|-#N/A	-PerfAlign-89-|-TA27044_4113-|-#N/A	-PerfAlign-89-|-CK864261-|-T14P8.2 [Arabidopsis thaliana (Mouse-ear cress)
Les.4379.1.S1_at	A	P	P	P	24.8152	41.0581	255.175	279.127	3.06369	0.000307385	0.00523325	-PerfAlign-94-|-TA23479_4113-|-50S ribosomal protein L12	-PerfAlign-79.4-|-CK253050-|-50S ribosomal protein L12	-PerfAlign-78.54-|-TA23505_4113-|-50S ribosomal protein L12
LesAffx.16389.1.S1_at	A	P	P	P	18.1415	39.3293	213.861	230.635	3.05562	0.00122938	0.0102221	-PerfAlign-99-|-BG887179-|-Putative amine oxidase [Arabidopsis thaliana (Mouse-ear cress)	-PerfAlign-33.03-|-TA37895_4113-|-Putative amine oxidase [Arabidopsis thaliana (Mouse-ear cress)	-PerfAlign-18.84-|-TA33312_4113-|-OSJNBb0004A17.1 protein [Oryza sativa (Rice)
LesAffx.5010.1.S1_at	A	A	P	P	8.10229	16.3233	89.9658	101.178	3.05243	0.000903236	0.00878287	-PerfAlign-82.21-|-BM110851-|-#N/A	-PerfAlign-82.21-|-BQ513077-|-Cytochrome b561 [Arabidopsis thaliana (Mouse-ear cress)	-PerfAlign-82.21-|-TA30420_4113-|-Cytochrome b561 [Arabidopsis thaliana (Mouse-ear cress)
LesAffx.16424.1.S1_s_at	A	A	P	P	12.4047	22.1141	115.634	160.652	3.04075	0.000734665	0.00811566	-PerfAlign-97-|-TA32123_4113-|-MAP kinase [Solanum tuberosum (Potato)	-PerfAlign-37.41-|-TA32124_4113-|-Mitogen-activated protein kinase 3 [Lycopersicon esculentum (Tomato)	-PerfAlign-18.22-|-CX162417-|-#N/A
Les.5826.1.S1_at	P	P	P	P	140.861	131.488	1143.6	1067.98	3.02156	2.70203e-05	0.00226434	-PerfAlign-97-|-TA28749_4113-|-Cathepsin B-like cysteine proteinase [Solanum tuberosum (Potato)	-PerfAlign-95.51-|-CK861467-|-Cathepsin B-like cysteine proteinase [Solanum tuberosum (Potato)	-PerfAlign-82.85-|-CX161755-|-#N/A
Les.5470.1.S1_at	M	P	P	P	81.7109	73.0127	697.466	563.717	3.02114	5.79339e-05	0.00280307	-PerfAlign-90.97-|-TA26990_4113-|-#N/A	-PerfAlign-90.57-|-DN939796-|-#N/A	-PerfAlign-90.57-|-TA26989_4113-|-OSJNBb0065L13.14 protein [Oryza sativa (japonica cultivar-group)
Les.5707.1.S1_at	P	P	P	P	35.3663	52.7072	361.16	336.564	3.0135	0.000171276	0.00423811	-PerfAlign-96-|-TA28451_4113-|-Protein phosphatase 2C [Fagus sylvatica (Beechnut)	-PerfAlign-86.28-|-TA28453_4113-|-Protein phosphatase 2C [Fagus sylvatica (Beechnut)	-PerfAlign-70.05-|-TA43194_4113-|-Protein phosphatase 2C [Fagus sylvatica (Beechnut)
LesAffx.70386.1.S1_at	P	P	P	P	106.771	124.635	883.161	981.949	3.01305	4.23685e-05	0.0024634	-PerfAlign-96.43-|-TA27837_4113-|-LIM-domain SF3 protein [Nicotiana tabacum (Common tobacco)	-PerfAlign-95.1-|-CV287442-|-LIM-domain SF3 protein [Nicotiana tabacum (Common tobacco)	-PerfAlign-94.63-|-TA27835_4113-|-Putative LIM domain protein PLIM-2 [Oryza sativa (japonica cultivar-group)
Les.5015.1.S1_at	A	A	P	P	42.572	49.8885	392.965	341.806	2.99141	5.02774e-05	0.00256621	-PerfAlign-93-|-TA25030_4113-|-Glutamate decarboxylase isozyme 1 [Nicotiana tabacum (Common tobacco)	-PerfAlign-92.51-|-BQ514645-|-Glutamate decarboxylase isozyme 1 [Nicotiana tabacum (Common tobacco)	-PerfAlign-91.5-|-TA25031_4113-|-Glutamate decarboxylase isozyme 3 [Nicotiana tabacum (Common tobacco)
Les.3594.1.S1_at	P	P	P	P	30.9406	27.1277	219.427	238.582	2.98141	3.72618e-05	0.00239718	-PerfAlign-87.5-|-TA25502_4113-|-#N/A	-PerfAlign-87.5-|-BQ116091-|-#N/A	-PerfAlign-84.6-|-TA25506_4113-|-#N/A
LesAffx.1959.1.S1_at	P	P	P	P	28.6697	28.388	226.039	223.817	2.97897	2.39609e-05	0.00224149	-PerfAlign-71.8-|-TA25003_4113-|-Glutathione S-transferase	-PerfAlign-71.8-|-CV430831-|-Glutathione S-transferase	-PerfAlign-71.8-|-BM407337-|-Glutathione S-transferase
Les.1073.1.S1_at	A	P	P	P	24.7782	27.9693	204.384	204.411	2.95685	3.2685e-05	0.00239075	-PerfAlign-73.97-|-TA25950_4113-|-Adenosine kinase isoform 2S [Nicotiana tabacum (Common tobacco)	-PerfAlign-73.97-|-TA25951_4113-|-Adenosine kinase isoform 2S [Nicotiana tabacum (Common tobacco)	-PerfAlign-71.77-|-DR034582-|-#N/A
Les.1225.1.S1_at	A	A	P	P	5.00362	5.01045	67.9581	21.9527	2.94749	0.00535163	0.0238491	-PerfAlign-95.32-|-TA40380_4113-|-Putative dioxygenase [Solanum demissum (Wild potato)	-PerfAlign-95.32-|-BG886949-|-Putative dioxygenase [Solanum demissum (Wild potato)	-PerfAlign-25.13-|-TA34157_4113-|-Putative dioxygenase [Solanum demissum (Wild potato)
Les.314.1.A1_at	A	P	P	P	8.20593	28.4686	94.7194	146.451	2.94595	0.00922216	0.0333658	-PerfAlign-87.46-|-TA26218_4113-|-Plasma membrane intrinsic protein PIP2-like protein [Solanum tuberosum (Potato)	-PerfAlign-86.07-|-CN513898-|-Plasma membrane intrinsic protein PIP2-like protein [Solanum tuberosum (Potato)	-PerfAlign-85.88-|-DN922485-|-#N/A
Les.190.1.S1_at	M	P	P	P	96.0635	69.1351	630.631	621.795	2.94184	0.000115689	0.00370956	-PerfAlign-89.05-|-TA30735_4113-|-Phytoene synthase	-PerfAlign-77.96-|-DN922504-|-#N/A	-PerfAlign-41.1-|-TA40578_4113-|-Phytoene synthase 1
LesAffx.3698.3.S1_at	P	P	P	P	262.847	268.016	1952.79	2119.95	2.93844	2.91754e-05	0.00232547	-PerfAlign-94-|-TA30580_4113-|-NADPH-cytochrome P450 oxidoreductase [Nicotiana tabacum (Common tobacco)	-PerfAlign-93.75-|-CN214264-|-NADPH-cytochrome P450 oxidoreductase [Nicotiana tabacum (Common tobacco)	-PerfAlign-7.89-|-CN215689-|-NADPH--cytochrome P450 reductase [Phaseolus aureus (Mung bean) (Vigna radiata)
LesAffx.22830.1.S1_at	A	A	P	P	11.3534	10.9241	95.9522	75.124	2.93048	6.90105e-05	0.00301837	-PerfAlign-57.09-|-BM110266-|-Putative zinc finger protein [Arabidopsis thaliana (Mouse-ear cress)	-PerfAlign-56.46-|-BM110317-|-Putative zinc finger protein [Arabidopsis thaliana (Mouse-ear cress)	-PerfAlign-55.33-|-TA40219_4113-|-Putative zinc finger protein [Arabidopsis thaliana (Mouse-ear cress)
Les.5107.1.S1_at	A	A	P	P	5.56063	10.5974	71.6168	47.7421	2.92927	0.00136157	0.0108505	-PerfAlign-64.74-|-TA34073_4113-|-ATGB2 [Arabidopsis thaliana (Mouse-ear cress)	-PerfAlign-61.99-|-TA33790_4113-|-ATGB2 [Arabidopsis thaliana (Mouse-ear cress)	-PerfAlign-56.82-|-CK276069-|-ATGB2 [Arabidopsis thaliana (Mouse-ear cress)
LesAffx.59682.1.S1_at	P	P	P	P	33.8796	49.1672	305.967	313.662	2.92417	0.000158405	0.00401119	-PerfAlign-95-|-TA34644_4113-|-2-oxo acid dehydrogenase	-PerfAlign-94.42-|-CK719759-|-2-oxo acid dehydrogenase	-PerfAlign-76.29-|-CV475823-|-2-oxo acid dehydrogenase
Les.5842.1.S1_at	A	A	P	P	12.0523	5.74325	99.0162	39.9454	2.91822	0.00632555	0.0264764	-PerfAlign-72.78-|-TA28540_4113-|-Anthocyanidin 3-O-glucosyltransferase [Petunia hybrida (Petunia)	-PerfAlign-46.17-|-BG890810-|-Anthocyanidin 3-O-glucosyltransferase [Petunia hybrida (Petunia)	-PerfAlign-41.9-|-TA28539_4113-|-Anthocyanidin 3-O-glucosyltransferase [Petunia hybrida (Petunia)
LesAffx.67373.2.S1_at	A	P	P	P	9.3127	29.9641	113.837	137.722	2.90604	0.00666367	0.0271303	-PerfAlign-54.87-|-TA44624_4113-|-F21M12.26 protein [Arabidopsis thaliana (Mouse-ear cress)	-PerfAlign-11.96-|-CV302484-|-#N/A	-PerfAlign-11.96-|-CV476288-|-#N/A
LesAffx.27587.1.S1_at	A	P	P	P	17.4747	23.1952	142.733	158.981	2.90347	0.000102937	0.00347749	-PerfAlign-92.5-|-TA31561_4113-|-Putative zinc finger protein [Solanum demissum (Wild potato)	-PerfAlign-90.96-|-CK275928-|-Putative zinc finger protein [Solanum demissum (Wild potato)	-PerfAlign-90.28-|-CK260567-|-Putative zinc finger protein [Solanum demissum (Wild potato)
LesAffx.16524.1.S1_at	A	A	P	P	27.8496	70.5508	293.571	372.425	2.8991	0.00319242	0.0175774	-PerfAlign-100-|-TA27935_4113-|-Hypothetical protein [Arabidopsis thaliana (Mouse-ear cress)	-PerfAlign-97-|-TA27936_4113-|-F12F1.19 protein [Arabidopsis thaliana (Mouse-ear cress)	-PerfAlign-69.83-|-CK254171-|-Hypothetical protein P0431H09.29 [Oryza sativa (japonica cultivar-group)
Les.5011.1.S1_at	P	P	P	P	118.364	121.868	933.764	856.472	2.89646	3.17613e-05	0.00239048	-PerfAlign-62.88-|-TA35429_4113-|-Temperature-induced lipocalin [Solanum tuberosum (Potato)	-PerfAlign-62.06-|-TA35430_4113-|-Temperature-induced lipocalin [Solanum tuberosum (Potato)	-PerfAlign-41.02-|-CK851783-|-Temperature-induced lipocalin' [Lycopersicon esculentum (Tomato)
Les.5423.1.S1_at	A	A	P	P	33.5715	54.9838	350.392	290.871	2.89348	0.000428991	0.00636905	-PerfAlign-95-|-CK861561-|-Photolyase/blue-light receptor PHR2 [Arabidopsis thaliana (Mouse-ear cress)	-PerfAlign-94.2-|-TA27595_4113-|-#N/A	-PerfAlign-26.49-|-TA27594_4113-|-Photolyase/blue-light receptor PHR2 [Arabidopsis thaliana (Mouse-ear cress)
Les.2708.2.S1_at	A	A	P	P	8.41398	8.83215	73.5315	55.655	2.89159	9.16891e-05	0.00333465	-PerfAlign-96.07-|-DR036027-|-#N/A	-PerfAlign-96.07-|-TA30877_4113-|-Hypothetical protein At4g27270 [Arabidopsis thaliana (Mouse-ear cress)	-PerfAlign-20.07-|-CN465344-|-#N/A
Les.3160.3.S1_at	P	P	P	P	169.444	177.841	1465.38	1122.88	2.88547	8.5465e-05	0.0032569	-PerfAlign-96.46-|-CK851616-|-Heat shock protein 70 [Medicago sativa (Alfalfa)	-PerfAlign-96.23-|-CX699475-|-#N/A	-PerfAlign-96-|-TA24543_4113-|-DnaK protein
AFFX-Le_GlutTrans_5_at	A	A	P	P	18.3059	10.8061	112.486	96.0039	2.88531	0.000495361	0.00680586	-PerfAlign-95-|-TA27951_4113-|-F3F9.11 [Arabidopsis thaliana (Mouse-ear cress)	-PerfAlign-95-|-TA27950_4113-|-F3F9.11 [Arabidopsis thaliana (Mouse-ear cress)	-PerfAlign-95-|-TA27952_4113-|-F3F9.11 [Arabidopsis thaliana (Mouse-ear cress)
LesAffx.48275.1.S1_at	A	P	P	P	7.21416	11.0795	65.9064	66.0319	2.88339	0.000240418	0.00466434	-PerfAlign-98-|-DN938169-|-#N/A	-PerfAlign-98-|-TA34059_4113-|-Hypothetical protein [Nicotiana tabacum (Common tobacco)	-PerfAlign-6.79-|-TA35361_4113-|-Hypothetical protein F28B23.27 [Arabidopsis thaliana (Mouse-ear cress)
Les.4909.1.S1_at	A	P	P	P	24.3176	27.3369	179.837	198.744	2.8743	4.31856e-05	0.0024634	-PerfAlign-46.6-|-TA33497_4113-|-Emb|CAB16809.1 [Arabidopsis thaliana (Mouse-ear cress)	-PerfAlign-38.18-|-TA33497_4113-|-Emb|CAB16809.1 [Arabidopsis thaliana (Mouse-ear cress)	-PerfAlign-38.18-|-TA33496_4113-|-Emb|CAB16809.1 [Arabidopsis thaliana (Mouse-ear cress)
Les.5870.1.S1_at	A	A	P	P	35.1962	22.3417	190.978	221.28	2.87399	0.000329202	0.00537417	-PerfAlign-97.4-|-TA28323_4113-|-Hypothetical protein At1g04430; F19P19.11 [Arabidopsis thaliana (Mouse-ear cress)	-PerfAlign-22.35-|-TA33224_4113-|-Ankyrin like protein [Arabidopsis thaliana (Mouse-ear cress)	-PerfAlign-22.09-|-CK720043-|-Hypothetical protein At3g23300 [Arabidopsis thaliana (Mouse-ear cress)
Les.5322.1.S1_at	P	P	P	P	118.651	118.664	856.876	848.169	2.84491	2.9181e-05	0.00232547	-PerfAlign-62.81-|-TA31421_4113-|-Protein kinase APK1A	-PerfAlign-42.46-|-CV435265-|-Hypothetical protein [Trifolium pratense (Red clover)	-PerfAlign-28.73-|-TA31421_4113-|-Protein kinase APK1A
LesAffx.5860.1.S1_at	A	P	P	P	15.9343	18.3772	120.61	124.094	2.8378	4.37183e-05	0.00246781	-PerfAlign-97.66-|-DN908576-|-#N/A	-PerfAlign-97-|-DN908575-|-#N/A	-PerfAlign-97-|-TA30982_4113-|-Hypothetical protein At2g20630 [Arabidopsis thaliana (Mouse-ear cress)
LesAffx.47187.1.S1_at	P	P	P	P	41.1695	40.9338	299.624	287.393	2.83758	3.05257e-05	0.00236313	-PerfAlign-59.63-|-TA36088_4113-|-Universal stress protein / early nodulin ENOD18-like [Oryza sativa (japonica cultivar-group)	-PerfAlign-48.82-|-CN463769-|-Universal stress protein / early nodulin ENOD18-like [Oryza sativa (japonica cultivar-group)	-PerfAlign-39.83-|-CN463712-|-T17B22.4 protein [Arabidopsis thaliana (Mouse-ear cress)
LesAffx.37212.1.S1_at	A	A	P	P	12.8112	8.23997	73.3127	73.2088	2.83398	0.00027932	0.00504545	-PerfAlign-95-|-TA26628_4113-|-Putative lysophospholipase homolog [Arabidopsis thaliana (Mouse-ear cress)	-PerfAlign-92.86-|-DN923156-|-#N/A	-PerfAlign-61.26-|-BQ507010-|-Lysophospholipase homolog
Les.97.1.S1_at	A	A	P	P	14.8193	18.3762	112.455	121.216	2.82273	7.14827e-05	0.00304769	-PerfAlign-59.91-|-TA35063_4113-|-L-lactate dehydrogenase [Lycopersicon esculentum (Tomato)	-PerfAlign-50.5-|-TA28733_4113-|-L-lactate dehydrogenase [Lycopersicon esculentum (Tomato)	-PerfAlign-47.17-|-TA35062_4113-|-L-lactate dehydrogenase [Lycopersicon esculentum (Tomato)
LesAffx.71551.1.S1_at	A	A	P	P	13.4528	5.82719	64.6587	59.2257	2.80514	0.00229068	0.0143838	-PerfAlign-95.74-|-TA29335_4113-|-CND41	-PerfAlign-95.11-|-CK862135-|-CND41	-PerfAlign-30.23-|-CO502231-|-41 kD chloroplast nucleoid DNA binding protein [Nicotiana sylvestris (Wood tobacco)
Les.417.1.S1_at	A	A	P	P	13.8703	21.9873	115.674	128.195	2.8018	0.000354038	0.00560975	-PerfAlign-78.32-|-TA27464_4113-|-Snakin-1 [Solanum tuberosum (Potato)	-PerfAlign-54-|-CN514057-|-Snakin-1 [Solanum tuberosum (Potato)	-PerfAlign-41.96-|-CV476064-|-Snakin-1 [Solanum tuberosum (Potato)
Les.3322.3.S1_at	A	A	P	P	12.9049	10.0164	72.6575	86.4825	2.80161	0.000123495	0.00384079	-PerfAlign-100-|-TA27728_4113-|-Mg protoporphyrin IX chelatase [Nicotiana tabacum (Common tobacco)	-PerfAlign-99-|-CV503617-|-#N/A	-PerfAlign-99-|-CV469349-|-Mg protoporphyrin IX chelatase [Nicotiana tabacum (Common tobacco)
Les.628.2.S1_at	A	P	P	P	12.3037	45.8275	180.157	151.296	2.79759	0.0113933	0.0384211	-PerfAlign-98-|-CV503417-|-#N/A	-PerfAlign-98-|-TA34567_4113-|-Hypothetical protein At1g06200; F9P14.6 [Arabidopsis thaliana (Mouse-ear cress)	-PerfAlign-8.59-|-DN922140-|-#N/A
LesAffx.71299.1.S1_at	P	A	P	P	23.5037	18.2816	149.079	137.608	2.78861	9.46261e-05	0.00340247	-PerfAlign-100-|-CV302461-|-Expressed protein [Arabidopsis thaliana (Mouse-ear cress)	-PerfAlign-100-|-TA35991_4113-|-Expressed protein [Arabidopsis thaliana (Mouse-ear cress)	-PerfAlign-82.13-|-DN906211-|-#N/A
LesAffx.67298.1.S1_at	A	A	P	P	11.0041	5.55605	46.5734	62.6278	2.78807	0.00154103	0.0116307	-PerfAlign-100-|-TA41094_4113-|-50S ribosomal protein L18	-PerfAlign-12.9-|-TA29459_4113-|-Aspartyl aminopeptidase-like protein [Arabidopsis thaliana (Mouse-ear cress)	-PerfAlign-12.1-|-DN905748-|-#N/A
LesAffx.55883.1.S1_at	P	P	P	P	43.6511	40.1669	281.146	295.257	2.78256	3.84858e-05	0.00239718	-PerfAlign-99-|-TA30364_4113-|-Phospholipid hydroperoxide glutathione peroxidase 1	-PerfAlign-97.2-|-TA30365_4113-|-Glutathione peroxidase [Zantedeschia aethiopica (White calla lily)	-PerfAlign-64.24-|-BQ045758-|-Glutathione peroxidase [Zantedeschia aethiopica (White calla lily)
LesAffx.64234.1.S1_at	P	A	P	P	28.5245	10.6206	123.543	115.607	2.77952	0.00420982	0.0207145	-PerfAlign-89.08-|-CV477554-|-NADH-cytochrome b5 reductase [Arabidopsis thaliana (Mouse-ear cress)	-PerfAlign-88.82-|-TA29264_4113-|-NADH:cytochrome b5 reductase [Vernicia fordii (Tung) (Aleurites fordii)	-PerfAlign-88.16-|-TA29263_4113-|-NADH:cytochrome b5 reductase [Vernicia fordii (Tung) (Aleurites fordii)
Les.271.1.S1_at	P	P	P	P	112.565	210.255	820.454	1351.07	2.77478	0.00200482	0.0133466	-PerfAlign-97-|-TA24454_4113-|-Methionine synthase [Solanum tuberosum (Potato)	-PerfAlign-94.97-|-CK863419-|-Methionine synthase [Solanum tuberosum (Potato)	-PerfAlign-91.32-|-DV622907-|-#N/A
Les.157.1.S1_at	A	P	P	P	15.3676	43.1182	154.195	196.376	2.75702	0.00551235	0.0242857	-PerfAlign-82.96-|-TA24067_4113-|-Sucrose synthase 2 [Solanum tuberosum (Potato)	-PerfAlign-82.09-|-CV302299-|-Sucrose synthase [Solanum tuberosum (Potato)	-PerfAlign-78.57-|-CV477880-|-Sucrose synthase [Solanum tuberosum (Potato)
Les.2988.3.S1_at	A	P	P	P	27.5583	26.9501	177.085	191.56	2.75666	3.80981e-05	0.00239718	-PerfAlign-94.22-|-CV302149-|-Rubber elongation factor [Medicago truncatula (Barrel medic)	-PerfAlign-94-|-DN832016-|-#N/A	-PerfAlign-94-|-TA35236_4113-|-Rubber elongation factor [Medicago truncatula (Barrel medic)
LesAffx.56569.1.S1_at	A	P	P	P	11.906	44.3017	126.872	188.249	2.75041	0.0135838	0.0431507	-PerfAlign-98-|-TA25416_4113-|-Putative NAD dependent epimerase [Trifolium pratense (Red clover)	-PerfAlign-95.78-|-DN850148-|-#N/A	-PerfAlign-71.39-|-TA41355_4113-|-Hypothetical protein [Arabidopsis thaliana (Mouse-ear cress)
Les.2949.1.S1_at	A	A	P	P	33.7432	21.4183	166.909	189.416	2.72552	0.000397097	0.0060616	-PerfAlign-97-|-TA32773_4113-|-Proliferating cell nuclear antigen [Lycopersicon esculentum (Tomato)	-PerfAlign-95.94-|-TA32772_4113-|-Proliferating cell nuclear antigen [Lycopersicon esculentum (Tomato)	-PerfAlign-93.96-|-DN907421-|-#N/A
Les.5804.1.S1_at	A	P	P	P	13.7029	13.6799	101.528	79.2014	2.7114	9.66886e-05	0.00340247	-PerfAlign-96-|-TA31354_4113-|-At4g23885 [Arabidopsis thaliana (Mouse-ear cress)	-PerfAlign-92.14-|-DN909095-|-#N/A	-PerfAlign-91.04-|-CK640723-|-At4g23885 [Arabidopsis thaliana (Mouse-ear cress)
Les.2973.1.S1_at	M	P	P	P	82.7673	81.2492	536.342	534.451	2.70683	3.63579e-05	0.00239075	-PerfAlign-91.09-|-TA25277_4113-|-Glutamate--ammonia ligase [Brassica napus (Rape)	-PerfAlign-91.09-|-CK264273-|-Glutamine synthetase [Lycopersicon esculentum (Tomato)	-PerfAlign-90.12-|-CV470179-|-Glutamine synthetase [Nicotiana plumbaginifolia (Leadwort-leaved tobacco)
Les.3171.3.S1_a_at	A	A	P	P	19.3816	17.7365	117.19	124.227	2.70213	4.52912e-05	0.00249034	-PerfAlign-85-|-DN922504-|-#N/A	-PerfAlign-85-|-TA30735_4113-|-Phytoene synthase	-PerfAlign-77-|-TA40578_4113-|-Phytoene synthase 1
LesAffx.64983.1.S1_at	A	P	P	P	20.3167	12.7026	111.828	97.5702	2.70093	0.000457505	0.00652426	-PerfAlign-80.3-|-TA44601_4113-|-Hypothetical protein [Cicer arietinum (Chickpea) (Garbanzo)	-PerfAlign-5.04-|-TA45167_4113-|-#N/A	-PerfAlign-4.45-|-TA44601_4113-|-Hypothetical protein [Cicer arietinum (Chickpea) (Garbanzo)
LesAffx.2226.2.A1_at	A	A	P	P	8.85818	7.79111	40.9353	71.1426	2.69954	0.000719023	0.00808378	-PerfAlign-97-|-TA35891_4113-|-Ribonucleoside-diphosphate reductase small chain [Nicotiana tabacum (Common tobacco)	-PerfAlign-63.19-|-BM406208-|-Ribonucleoside-diphosphate reductase small chain [Nicotiana tabacum (Common tobacco)	-PerfAlign-5.54-|-TA41093_4113-|-Expressed protein [Arabidopsis thaliana (Mouse-ear cress)
Les.1258.1.S1_at	P	A	P	P	26.2012	10.323	97.0621	117.228	2.69733	0.00409778	0.0203724	-PerfAlign-70.09-|-CX161458-|-#N/A	-PerfAlign-70.09-|-TA24614_4113-|-Gamma-aminobutyrate transaminase subunit isozyme 2 [Lycopersicon esculentum (Tomato)	-PerfAlign-65.03-|-CK268822-|-Gamma-aminobutyrate transaminase subunit isozyme 2 [Lycopersicon esculentum (Tomato)
Les.4742.1.S1_at	P	A	P	P	18.1703	11.1495	92.5031	91.366	2.69129	0.000463059	0.00653373	-PerfAlign-97.14-|-CV500564-|-Protein At3g04780 [Arabidopsis thaliana (Mouse-ear cress)	-PerfAlign-97-|-TA23313_4113-|-Patatin precursor [Solanum tuberosum (Potato)	-PerfAlign-53.44-|-DN941639-|-#N/A
Les.3991.1.S1_at	A	A	P	P	10.1186	19.5434	93.9203	87.4006	2.6877	0.00120497	0.0101552	-PerfAlign-82.53-|-DR036096-|-#N/A	-PerfAlign-82.35-|-CN216360-|-LEXYL2 protein [Lycopersicon esculentum (Tomato)	-PerfAlign-82.35-|-TA28124_4113-|-LEXYL2 protein [Lycopersicon esculentum (Tomato)
Les.3306.1.S1_at	P	P	P	P	42.9846	46.2112	290.805	282.297	2.68453	4.22592e-05	0.0024634	-PerfAlign-95.22-|-TA28158_4113-|-Plastid ribosomal protein S10 precursor [Mesembryanthemum crystallinum (Common ice plant)	-PerfAlign-95-|-DN849385-|-#N/A	-PerfAlign-95-|-TA28157_4113-|-Similarity to 30S ribosomal protein S10 [Arabidopsis thaliana (Mouse-ear cress)
Les.5488.1.S1_at	P	P	P	P	19.4926	35.8565	175.585	164.332	2.68374	0.000942431	0.00896882	-PerfAlign-84.72-|-BQ513611-|-Hypothetical protein [Citrus limon (Lemon)	-PerfAlign-59-|-CX161182-|-#N/A	-PerfAlign-51.22-|-CV497111-|-Chlorophyll a-b binding protein 16
Les.3358.2.S1_at	A	A	P	P	4.46827	3.63657	17.3839	38.3797	2.67983	0.00249889	0.0152529	-PerfAlign-53.23-|-TA25164_4113-|-Arginine decarboxylase [Lycopersicon esculentum (Tomato)	-PerfAlign-53.23-|-CK861133-|-Arginine decarboxylase [Lycopersicon esculentum (Tomato)	-PerfAlign-53.23-|-BI176330-|-Arginine decarboxylase [Lycopersicon esculentum (Tomato)
Les.1859.2.S1_at	P	M	P	P	61.5324	46.7648	390.508	301.684	2.67774	0.000235554	0.00466434	-PerfAlign-95-|-TA31880_4113-|-Cytochrome P45 monooxygenase CYP72B [Medicago truncatula (Barrel medic)	-PerfAlign-87.56-|-TA31881_4113-|-Cytochrome P45 monooxygenase CYP72B [Medicago truncatula (Barrel medic)	-PerfAlign-77.74-|-CN215428-|-Cytochrome P45 monooxygenase CYP72B [Medicago truncatula (Barrel medic)
Les.4555.1.S1_at	P	P	P	P	18.3729	17.5826	99.2676	132.89	2.67588	0.000138421	0.00391906	-PerfAlign-46.1-|-BI406161-|-Secretory carrier membrane protein	-PerfAlign-39.47-|-TA47065_4113-|-Secretory carrier membrane protein	-PerfAlign-13.75-|-BI406161-|-Secretory carrier membrane protein
Les.3813.1.S2_at	P	P	P	P	86.6227	198.834	680.062	1031.86	2.67423	0.00392395	0.0198543	-PerfAlign-69.12-|-TA23078_4113-|-S-adenosylmethionine decarboxylase proenzyme (EC 4.1.1.50) (AdoMetDC) (SamDC) (Induced stolen tip protein TUB13) [Contains: S- adenosylmethionine decarboxylase alpha chain; S-adenosylmethionine decarboxylase beta chain	-PerfAlign-66.11-|-CN216766-|-S-adenosylmethionine decarboxylase [Lycopersicon chilense (Solanum chilense)	-PerfAlign-65.95-|-TA22997_4113-|-S-adenosylmethionine decarboxylase proenzyme (EC 4.1.1.50) (AdoMetDC) (SamDC) (Induced stolen tip protein TUB13) [Contains: S- adenosylmethionine decarboxylase alpha chain; S-adenosylmethionine decarboxylase beta chain
Les.4301.1.S1_at	A	A	P	P	4.67946	4.59609	24.0825	36.0287	2.66712	0.000284014	0.00506919	-PerfAlign-95-|-TA25062_4113-|-Plastocyanin	-PerfAlign-94-|-DN906072-|-#N/A	-PerfAlign-93.65-|-TA25060_4113-|-Plastocyanin
Les.3085.1.S1_at	P	A	P	P	29.7695	26.4848	202.105	154.337	2.65302	0.000142557	0.00391906	-PerfAlign-93.57-|-BG888309-|-Flavonol synthase/flavanone 3-hydroxylase [Solanum tuberosum (Potato)	-PerfAlign-89.69-|-TA40471_4113-|-Flavonol synthase/flavanone 3-hydroxylase [Solanum tuberosum (Potato)	-PerfAlign-7.6-|-DN848750-|-#N/A
LesAffx.71581.1.S1_at	A	A	P	P	6.35238	13.8378	69.0448	50.2026	2.65065	0.00287201	0.0164692	-PerfAlign-97-|-TA30395_4113-|-Putative aspartate aminotransferase [Oryza sativa (japonica cultivar-group)	-PerfAlign-97-|-TA30396_4113-|-Putative aspartate aminotransferase [Oryza sativa (japonica cultivar-group)	-PerfAlign-97-|-CV429652-|-Putative aspartate aminotransferase [Oryza sativa (japonica cultivar-group)
LesAffx.8060.2.S1_at	P	P	P	P	54.3137	72.1088	422.79	362.993	2.64612	0.00017313	0.00426039	-PerfAlign-98-|-CK852923-|-Hypothetical protein P0005H10.20 [Oryza sativa (japonica cultivar-group)	-PerfAlign-98-|-CK861901-|-Hypothetical protein P0005H10.20 [Oryza sativa (japonica cultivar-group)	-PerfAlign-98-|-TA30954_4113-|-Hypothetical protein P0005H10.20 [Oryza sativa (japonica cultivar-group)
LesAffx.66744.1.S1_at	A	P	P	P	13.2826	20.6003	96.056	110.244	2.63715	0.000424427	0.0063188	-PerfAlign-74.36-|-TA33253_4113-|-#N/A	-PerfAlign-41.8-|-CV506593-|-#N/A	-PerfAlign-10.18-|-CX162278-|-#N/A
LesAffx.66384.1.S1_at	A	A	M	M	6.11834	10.8445	53.063	47.879	2.62946	0.000866353	0.00859847	-PerfAlign-94.29-|-TA35543_4113-|-#N/A	-PerfAlign-42.68-|-TA37114_4113-|-#N/A	-PerfAlign-42.68-|-TA37115_4113-|-#N/A
LesAffx.5120.1.S1_at	A	A	P	P	17.9062	18.2238	162.752	76.33	2.62528	0.00208117	0.0136323	-PerfAlign-95.55-|-TA37342_4113-|-Similarity to unknown protein [Arabidopsis thaliana (Mouse-ear cress)	-PerfAlign-25.44-|-TA47893_4113-|-Hypothetical protein At4g16580/dl4315c [Arabidopsis thaliana (Mouse-ear cress)	-PerfAlign-14.6-|-TA38194_4113-|-Hypothetical protein At4g16580/dl4315c [Arabidopsis thaliana (Mouse-ear cress)
LesAffx.22811.1.S1_at	A	P	P	P	11.6281	20.6939	80.5838	112.978	2.62082	0.001376	0.0108993	-PerfAlign-96-|-BG591201-|-50S ribosomal protein L3-1	-PerfAlign-96-|-TA28211_4113-|-50S ribosomal protein L3	-PerfAlign-94.67-|-CV500525-|-50S ribosomal protein L3
Les.3160.1.S1_at	P	P	P	P	467.955	386.76	3218.97	2121.72	2.61894	0.000432616	0.00637811	-PerfAlign-96.12-|-TA24542_4113-|-DnaK protein	-PerfAlign-96.12-|-CK861602-|-DnaK protein	-PerfAlign-96.12-|-CK862601-|-DnaK protein
LesAffx.69151.1.S1_at	P	P	P	P	236.039	236.563	1384.42	1519.98	2.61797	4.9499e-05	0.00255462	-PerfAlign-98.14-|-TA28948_4113-|-T12J13.10 protein [Arabidopsis thaliana (Mouse-ear cress)	-PerfAlign-10.51-|-BQ506713-|-Hypothetical protein F25P22.8 [Arabidopsis thaliana (Mouse-ear cress)	-PerfAlign-9.41-|-DN922860-|-#N/A
Les.3285.1.S1_at	P	P	P	P	278.995	344.43	2064.58	1751.52	2.61693	0.000127072	0.00384695	-PerfAlign-70.05-|-TA27830_4113-|-Acyl carrier protein [Capsicum chinense (Scotch bonnet) (Bonnet pepper)	-PerfAlign-69.32-|-DR035230-|-#N/A	-PerfAlign-65-|-DV627242-|-#N/A
LesAffx.69308.1.S1_at	A	P	P	P	15.3337	19.6852	111.132	102.005	2.61547	0.000124792	0.00384079	-PerfAlign-99-|-CK246265-|-HB2 homeodomain protein [Populus tremula x Populus tremuloides	-PerfAlign-99-|-TA27860_4113-|-HB2 homeodomain protein [Populus tremula x Populus tremuloides	-PerfAlign-15.52-|-CV504627-|-#N/A
LesAffx.34336.1.S1_at	P	P	P	P	46.5731	83.6037	398.32	366.853	2.61496	0.000932005	0.00895367	-PerfAlign-39.41-|-TA46602_4113-|-70kD heat shock protein [Arabidopsis thaliana (Mouse-ear cress)	-PerfAlign-36.17-|-BQ510500-|-70kD heat shock protein [Arabidopsis thaliana (Mouse-ear cress)	-PerfAlign-36.17-|-BG886723-|-70kD heat shock protein [Arabidopsis thaliana (Mouse-ear cress)
LesAffx.24556.1.S1_at	A	A	P	P	6.36154	21.6118	61.7654	82.9735	2.61009	0.0122282	0.0401847	-PerfAlign-53.41-|-TA40311_4113-|-#N/A	-PerfAlign-29.46-|-TA40310_4113-|-#N/A	-PerfAlign-10.11-|-BE471747-|-NL0D [Lycopersicon esculentum (Tomato)
LesAffx.64631.1.S1_at	A	P	P	P	11.6945	10.5668	73.1029	62.187	2.60058	8.13412e-05	0.00321253	-PerfAlign-95-|-TA40548_4113-|-F27F5.5 [Arabidopsis thaliana (Mouse-ear cress)	-PerfAlign-95-|-BE341367-|-F27F5.5 [Arabidopsis thaliana (Mouse-ear cress)	-PerfAlign-7.63-|-DN921609-|-#N/A
LesAffx.64675.1.S1_a_at	M	A	P	P	14.7286	8.92451	77.1226	62.1499	2.59422	0.000750845	0.00819111	-PerfAlign-96.34-|-TA36709_4113-|-At5g57150 [Arabidopsis thaliana (Mouse-ear cress)	-PerfAlign-78.97-|-CN213219-|-AT5g57150/MUL3_10 [Arabidopsis thaliana (Mouse-ear cress)	-PerfAlign-31.75-|-CV498883-|-At5g57150 [Arabidopsis thaliana (Mouse-ear cress)
LesAffx.61214.1.S1_at	A	P	P	P	16.6523	27.2329	146.722	111.541	2.58672	0.000838241	0.00847889	-PerfAlign-97.66-|-CK852574-|-34 kDa outer mitochondrial membrane protein porin-like protein [Solanum tuberosum (Potato)	-PerfAlign-97-|-CK863305-|-34 kDa outer mitochondrial membrane protein porin-like protein [Solanum tuberosum (Potato)	-PerfAlign-97-|-BI406084-|-34 kDa outer mitochondrial membrane protein porin-like protein [Solanum tuberosum (Potato)
Les.4647.1.S1_at	A	P	P	P	36.091	47.3793	244.827	248.928	2.57773	0.000140333	0.00391906	-PerfAlign-94.24-|-TA28599_4113-|-B-keto acyl reductase [Allium porrum (Leek)	-PerfAlign-94-|-DN923235-|-#N/A	-PerfAlign-94-|-CV475805-|-B-keto acyl reductase [Allium porrum (Leek)
Les.4224.1.A1_at	A	M	P	P	26.1505	26.1786	169.15	139.563	2.55393	8.86165e-05	0.00326677	-PerfAlign-96.03-|-TA26129_4113-|-Glycine dehydrogenase [decarboxylating	-PerfAlign-85.51-|-DN941202-|-#N/A	-PerfAlign-44.19-|-CV475958-|-Glycine dehydrogenase [decarboxylating
Les.176.1.S1_at	P	P	P	P	195.717	225.292	1216.08	1236.63	2.54597	6.84637e-05	0.00301837	-PerfAlign-95.58-|-TA29031_4113-|-Small GTP-binding protein [Lycopersicon esculentum (Tomato)	-PerfAlign-90.97-|-DN906531-|-#N/A	-PerfAlign-64.56-|-TA29032_4113-|-Small GTP-binding protein [Lycopersicon esculentum (Tomato)
Les.292.1.S1_at	P	P	P	P	395.88	278.876	2105.61	1776.85	2.54136	0.000318666	0.0053034	-PerfAlign-57.1-|-TA25232_4113-|-N-rich protein [Glycine max (Soybean)	-PerfAlign-56.52-|-CX161769-|-#N/A	-PerfAlign-56.52-|-CV434696-|-B2 protein [Daucus carota (Carrot)
Les.300.2.S1_at	A	A	P	P	11.413	4.98131	59.2904	32.4353	2.54004	0.00671782	0.0272077	-PerfAlign-97-|-TA28827_4113-|-Hypothetical protein T16K5.70 [Arabidopsis thaliana (Mouse-ear cress)	-PerfAlign-94.77-|-DN908539-|-#N/A	-PerfAlign-94.22-|-DN588580-|-#N/A
Les.2247.1.A1_at	A	P	P	P	21.2117	45.7108	167.91	194.791	2.53803	0.00265699	0.0157876	-PerfAlign-96.4-|-TA42397_4113-|-F27F5.25 [Arabidopsis thaliana (Mouse-ear cress)	-PerfAlign-30.06-|-CV434972-|-Pore protein of 24 kD [Pisum sativum (Garden pea)	-PerfAlign-4.54-|-DV622954-|-#N/A
Les.5755.1.S1_at	A	P	P	P	8.4851	7.55274	44.6536	48.2666	2.53586	6.90677e-05	0.00301837	-PerfAlign-95.94-|-TA34588_4113-|-SNAP1 [Oryza sativa (japonica cultivar-group)	-PerfAlign-38.23-|-CV430335-|-SNAP1 [Oryza sativa (japonica cultivar-group)	-PerfAlign-37.77-|-TA31279_4113-|-SNAP25 homologous protein SNAP33 [Arabidopsis thaliana (Mouse-ear cress)
LesAffx.52801.1.S1_at	A	P	P	P	30.3949	27.9618	160.843	176.894	2.53256	6.52288e-05	0.00300703	-PerfAlign-98-|-TA34724_4113-|-F6N15.21 protein [Arabidopsis thaliana (Mouse-ear cress)	-PerfAlign-81.68-|-DN848745-|-#N/A	-PerfAlign-15.71-|-TA39289_4113-|-Acyl-coenzyme A oxidase 2
Les.2074.1.A1_at	P	P	P	P	52.4595	54.7498	333.47	285.698	2.52592	7.78618e-05	0.00317243	-PerfAlign-93-|-CV302574-|-Hypothetical protein At1g1514; F9L1.8 [Arabidopsis thaliana (Mouse-ear cress)	-PerfAlign-92-|-TA30667_4113-|-Hypothetical protein At1g1514; F9L1.8 [Arabidopsis thaliana (Mouse-ear cress)	-PerfAlign-90.77-|-DN905793-|-#N/A
Les.4035.1.S1_at	P	P	P	P	20.8368	25.1131	149.473	115.667	2.52307	0.000205594	0.00451059	-PerfAlign-93.44-|-TA26478_4113-|-Putative tetratricopeptide repeat protein [Oryza sativa (Rice)	-PerfAlign-93.44-|-CK257387-|-Putative tetratricopeptide repeat protein [Oryza sativa (Rice)	-PerfAlign-92.47-|-TA26479_4113-|-Putative tetratricopeptide repeat protein [Oryza sativa (Rice)
LesAffx.59059.1.S1_at	A	A	P	P	7.2908	14.9782	57.4345	62.1954	2.51586	0.00212514	0.013748	-PerfAlign-87.08-|-TA46925_4113-|-F20P5.18 protein [Arabidopsis thaliana (Mouse-ear cress)	-PerfAlign-27.02-|-TA45536_4113-|-Avr9/Cf-9 rapidly elicited protein 231 precursor [Nicotiana tabacum (Common tobacco)	-PerfAlign-15.83-|-TA43641_4113-|-T6J4.1 protein [Arabidopsis thaliana (Mouse-ear cress)
Les.3126.1.S1_at	A	P	P	P	92.0038	139.806	693.736	603.068	2.51176	0.000464197	0.00653373	-PerfAlign-54.25-|-DV626342-|-#N/A	-PerfAlign-54.25-|-DV626621-|-#N/A	-PerfAlign-54.25-|-TA27324_4113-|-BZIP transcription factor BZI-2 [Nicotiana tabacum (Common tobacco)
LesAffx.71495.1.S1_at	P	P	P	P	208.772	164.937	1051.59	1064.63	2.51147	0.000124097	0.00384079	-PerfAlign-46.03-|-DV625672-|-#N/A	-PerfAlign-16.1-|-TA23258_4113-|-#N/A	-PerfAlign-16.1-|-BG098342-|-Putative senescence-associated protein [Pisum sativum (Garden pea)
LesAffx.3806.1.S1_at	P	P	P	P	25.9188	51.3533	229.186	188.09	2.50867	0.00202699	0.0134477	-PerfAlign-88.33-|-CV302595-|-Putative ubiquitin-conjugating enzyme E2 [Arabidopsis thaliana (Mouse-ear cress)	-PerfAlign-87.85-|-CK718660-|-Putative ubiquitin-conjugating enzyme E2 [Arabidopsis thaliana (Mouse-ear cress)	-PerfAlign-87.85-|-TA30744_4113-|-Putative ubiquitin-conjugating enzyme E2 [Arabidopsis thaliana (Mouse-ear cress)
LesAffx.50170.1.S1_at	A	A	P	P	7.58536	9.47067	42.397	53.3358	2.48812	0.000221244	0.00458181	-PerfAlign-94.48-|-DN909049-|-#N/A	-PerfAlign-94.48-|-TA40990_4113-|-Hypothetical protein At2g44300 [Arabidopsis thaliana (Mouse-ear cress)	-PerfAlign-91.47-|-CV477763-|-Hypothetical protein At2g44290 [Arabidopsis thaliana (Mouse-ear cress)
LesAffx.37721.1.S1_at	A	P	P	P	14.5832	28.9529	128.234	102.81	2.4823	0.00220336	0.0141135	-PerfAlign-27.34-|-TA41328_4113-|-#N/A	-PerfAlign-24.69-|-TA34959_4113-|-#N/A	-PerfAlign-15.05-|-BM405483-|-Hypothetical protein B'zeta [Oryza sativa (Rice)
LesAffx.71503.1.S1_at	A	A	A	A	9.90981	8.67964	77.411	34.4295	2.47677	0.00345386	0.0183928	-PerfAlign-91-|-TA39863_4113-|-Putative elicitor-responsive Dof protein [Solanum demissum (Wild potato)	-PerfAlign-73.33-|-TA32465_4113-|-Putative elicitor-responsive Dof protein [Solanum demissum (Wild potato)	-PerfAlign-68.79-|-TA40722_4113-|-Dof zinc finger protein [Hordeum vulgare (Barley)
Les.2512.3.S1_at	A	P	P	P	164.767	147.489	854.008	878.388	2.47404	6.84045e-05	0.00301837	-PerfAlign-96-|-BM112731-|-#N/A	-PerfAlign-90.75-|-TA30212_4113-|-#N/A	-PerfAlign-72.66-|-CK862963-|-#N/A
LesAffx.7602.1.S1_at	A	A	P	P	20.6286	12.0838	77.4908	98.7172	2.4698	0.00115547	0.0100084	-PerfAlign-70.64-|-TA30409_4113-|-Adenylate kinase B [Oryza sativa (Rice)	-PerfAlign-43.4-|-CK716654-|-Adenylate kinase B [Oryza sativa (Rice)	-PerfAlign-30.73-|-DV622721-|-#N/A
Les.2826.2.A1_at	A	A	P	P	12.8594	14.1421	97.9295	56.8804	2.46843	0.00095407	0.00896882	-PerfAlign-99-|-TA47443_4113-|-F4H5.13 protein [Arabidopsis thaliana (Mouse-ear cress)	-PerfAlign-15.83-|-CX699585-|-#N/A	-PerfAlign-14.17-|-CK862866-|-#N/A
Les.4573.1.S1_at	P	A	P	P	35.7827	20.9172	144.618	157.094	2.46189	0.000920766	0.00889417	-PerfAlign-57.31-|-DN938477-|-#N/A	-PerfAlign-55.77-|-TA28898_4113-|-Guanylate kinase [Nicotiana tabacum (Common tobacco)	-PerfAlign-15.44-|-BQ120419-|-Guanylate kinase [Nicotiana tabacum (Common tobacco)
LesAffx.12160.1.S1_at	P	P	P	P	98.2061	81.1472	531.444	451.021	2.45531	0.000150888	0.00394871	-PerfAlign-97-|-TA31935_4113-|-Hypothetical protein At5g35160 [Arabidopsis thaliana (Mouse-ear cress)	-PerfAlign-96-|-CK640728-|-Hypothetical protein At5g35160 [Arabidopsis thaliana (Mouse-ear cress)	-PerfAlign-86-|-TA44867_4113-|-Hypothetical protein At5g35160 [Arabidopsis thaliana (Mouse-ear cress)
Les.4684.1.S1_at	P	P	P	P	82.2158	90.1937	435.216	510.158	2.45204	0.000100555	0.0034271	-PerfAlign-95.45-|-TA27531_4113-|-Ser/Thr protein kinase [Lotus japonicus	-PerfAlign-94.73-|-TA27529_4113-|-Ser/Thr protein kinase [Lotus japonicus	-PerfAlign-94.45-|-CK863739-|-Ser/Thr protein kinase [Lotus japonicus
LesAffx.68382.1.S1_at	A	M	P	P	6.31906	4.71829	34.5013	25.0009	2.42726	0.000514943	0.00687309	-PerfAlign-60.12-|-TA23075_4113-|-Class1 chitinase [Pisum sativum (Garden pea)	-PerfAlign-58.73-|-CN516172-|-Class I chitinase [Limonium bicolor	-PerfAlign-58.73-|-CV302614-|-Class1 chitinase [Pisum sativum (Garden pea)
Les.5208.1.S1_at	A	A	M	M	4.39028	5.00469	22.5597	27.7504	2.41626	0.000154912	0.00397853	-PerfAlign-94.54-|-TA23036_4113-|-Enhanced disease susceptibility 1 protein [Solanum tuberosum (Potato)	-PerfAlign-94-|-BQ516360-|-EDS1 [Lycopersicon esculentum (Tomato)	-PerfAlign-92.55-|-TA23089_4113-|-EDS1 [Lycopersicon esculentum (Tomato)
Les.1287.2.S1_at	P	P	P	P	58.2682	66.8724	363.87	304.285	2.41429	0.000137771	0.00391906	-PerfAlign-94-|-TA42618_4113-|-#N/A	-PerfAlign-86.82-|-TA41352_4113-|-#N/A	-PerfAlign-18.14-|-TA31439_4113-|-Hypothetical protein F27B13.2 [Arabidopsis thaliana (Mouse-ear cress)
Les.4936.1.S1_at	A	A	P	P	21.4937	20.9272	112.222	113.718	2.41319	6.0269e-05	0.00287729	-PerfAlign-73.61-|-DR036263-|-#N/A	-PerfAlign-5.4-|-BQ511761-|-Putative glucan endo-1	-PerfAlign-4.5-|-TA32160_4113-|-#N/A
Les.4770.1.S1_at	A	P	P	P	7.8245	7.83504	39.9719	43.4995	2.41295	6.82134e-05	0.00301837	-PerfAlign-93.22-|-TA32348_4113-|-Copine III-like [Oryza sativa (japonica cultivar-group)	-PerfAlign-15.74-|-CK863405-|-F4P13.19 protein [Arabidopsis thaliana (Mouse-ear cress)	-PerfAlign-15.74-|-TA47451_4113-|-Hypothetical protein F18O22_210 [Arabidopsis thaliana (Mouse-ear cress)
LesAffx.69795.1.S1_at	A	A	P	P	30.7352	24.8692	132.106	163.898	2.41205	0.000225751	0.00458181	-PerfAlign-82.14-|-CV502136-|-#N/A	-PerfAlign-81.26-|-TA37100_4113-|-Putative methionine sulfoxide reductase B [Oryza sativa (japonica cultivar-group)	-PerfAlign-81.26-|-CV497688-|-Putative methionine sulfoxide reductase B [Oryza sativa (japonica cultivar-group)
Les.2474.1.S1_at	A	A	P	P	7.70239	10.0025	47.5076	45.9304	2.41194	0.000175585	0.00426678	-PerfAlign-94-|-TA24862_4113-|-Ovule/fiber cell elongation protein Ghfe1 [Gossypium hirsutum (Upland cotton)	-PerfAlign-80.57-|-TA25778_4113-|-DWARF1/DIMINUTO [Lycopersicon esculentum (Tomato)	-PerfAlign-80.57-|-TA25779_4113-|-DWARF1/DIMINUTO [Lycopersicon esculentum (Tomato)
LesAffx.3081.1.S1_at	P	P	P	P	121.996	115.468	565.355	702.837	2.40901	0.000138028	0.00391906	-PerfAlign-95-|-TA23458_4113-|-Putative membrane protein [Solanum tuberosum (Potato)	-PerfAlign-94-|-TA23502_4113-|-Putative membrane protein [Solanum tuberosum (Potato)	-PerfAlign-61.15-|-CK279600-|-Putative membrane protein [Solanum tuberosum (Potato)
Les.5342.1.S1_at	P	A	P	P	22.0524	13.4932	99.7588	83.4414	2.40302	0.000906002	0.00878287	-PerfAlign-31.41-|-CV476075-|-#N/A	-PerfAlign-24.59-|-CK863622-|-AT5g10730/MAJ23_90 [Arabidopsis thaliana (Mouse-ear cress)	-PerfAlign-11.34-|-CK851691-|-AT5g10730/MAJ23_90 [Arabidopsis thaliana (Mouse-ear cress)
LesAffx.12670.2.S1_at	M	M	P	P	40.272	39.4175	220.136	201.535	2.40233	7.09871e-05	0.00304769	-PerfAlign-96-|-DN906621-|-#N/A	-PerfAlign-96-|-TA33364_4113-|-Hypothetical protein At1g77610 [Arabidopsis thaliana (Mouse-ear cress)	-PerfAlign-94.43-|-DN906622-|-#N/A
LesAffx.34772.1.S1_at	M	P	P	P	62.0244	70.2929	367.782	330.803	2.40123	9.85769e-05	0.00340247	-PerfAlign-94.01-|-TA44890_4113-|-Protein At2g02240 [Arabidopsis thaliana (Mouse-ear cress)	-PerfAlign-55.82-|-TA40258_4113-|-Phloem-specific lectin-like protein [Arabidopsis thaliana (Mouse-ear cress)	-PerfAlign-19.33-|-CK262542-|-Hypothetical protein F14G9.14 [Arabidopsis thaliana (Mouse-ear cress)
Les.2294.2.A1_a_at	P	P	P	P	15.349	27.3274	115.265	101.169	2.39854	0.00133324	0.0107746	-PerfAlign-87.36-|-TA25639_4113-|-Arabidopsis thaliana genomic DNA	-PerfAlign-87.36-|-TA25637_4113-|-Protein At5g451 [Arabidopsis thaliana (Mouse-ear cress)	-PerfAlign-81.73-|-CK255310-|-YUP8H12R.27 protein [Arabidopsis thaliana (Mouse-ear cress)
LesAffx.10175.1.S1_at	A	P	P	P	28.2727	36.0872	143.921	196.442	2.39617	0.000424441	0.0063188	-PerfAlign-51.39-|-TA32573_4113-|-Hypothetical protein At2g38360 [Arabidopsis thaliana (Mouse-ear cress)	-PerfAlign-41.33-|-TA32035_4113-|-Hypothetical protein At2g38360 [Arabidopsis thaliana (Mouse-ear cress)	-PerfAlign-41.33-|-TA32034_4113-|-Hypothetical protein At2g38360 [Arabidopsis thaliana (Mouse-ear cress)
LesAffx.44584.1.A1_at	P	A	P	P	27.8869	13.2417	99.8713	99.7178	2.37662	0.00292761	0.0165776	-PerfAlign-39.86-|-DN587941-|-#N/A	-PerfAlign-25.3-|-DR037029-|-#N/A	-PerfAlign-15.06-|-DR037028-|-#N/A
Les.5880.2.S1_at	P	P	P	P	26.3101	15.0184	121.401	87.5508	2.37474	0.00186764	0.0129419	-PerfAlign-96-|-TA29606_4113-|-At1g64650 [Arabidopsis thaliana (Mouse-ear cress)	-PerfAlign-96-|-TA29607_4113-|-Hypothetical protein T29A15.210 [Arabidopsis thaliana (Mouse-ear cress)	-PerfAlign-11-|-CK852227-|-Hypothetical protein AT4g27720 [Arabidopsis thaliana (Mouse-ear cress)
LesAffx.25627.1.S1_at	A	A	P	M	18.5754	23.3592	117	99.135	2.37022	0.000214212	0.00457014	-PerfAlign-98-|-CV496061-|-Hypothetical protein P0455F03.24 [Oryza sativa (japonica cultivar-group)	-PerfAlign-97-|-CN213541-|-#N/A	-PerfAlign-90.51-|-CV502088-|-#N/A
LesAffx.59690.1.S1_at	A	P	P	P	9.98467	15.9886	59.1506	71.0422	2.35912	0.000884136	0.00871115	-PerfAlign-11.76-|-CN213126-|-#N/A	-PerfAlign-11.67-|-DN589721-|-#N/A	-PerfAlign-11.67-|-TA44090_4113-|-#N/A
LesAffx.61000.1.S1_at	P	P	P	P	35.5579	20.5191	166.666	114.83	2.35659	0.00207574	0.0136323	-PerfAlign-86.55-|-TA34329_4113-|-Arabidopsis thaliana genomic DNA	-PerfAlign-77.52-|-DN907290-|-#N/A	-PerfAlign-74.6-|-TA34328_4113-|-Hypothetical protein OSJNBa0094F01.21 [Oryza sativa (japonica cultivar-group)
Les.179.1.S1_at	P	P	P	P	172.737	161.528	879.153	831.929	2.35611	7.61377e-05	0.00314954	-PerfAlign-91.34-|-TA25211_4113-|-Arginine decarboxylase [Nicotiana tabacum (Common tobacco)	-PerfAlign-48.81-|-TA25214_4113-|-Arginine decarboxylase 1 [Datura stramonium (Jimsonweed) (Common thornapple)	-PerfAlign-42.58-|-BQ115994-|-Arginine decarboxylase 1 [Datura stramonium (Jimsonweed) (Common thornapple)
LesAffx.30869.1.S1_at	M	A	P	P	7.26341	6.00458	27.7198	41.2045	2.35543	0.000601724	0.00731108	-PerfAlign-51.16-|-DN922960-|-#N/A	-PerfAlign-42.86-|-DN922960-|-#N/A	-PerfAlign-16.76-|-TA34929_4113-|-Glycosylation enzyme-like protein [Arabidopsis thaliana (Mouse-ear cress)
Les.2323.1.S1_at	P	A	P	P	57.5508	59.7628	274.656	323.055	2.34459	0.000110736	0.00361679	-PerfAlign-50.35-|-TA25331_4113-|-Aspartic protease inhibitor 8 precursor [Solanum tuberosum (Potato)	-PerfAlign-48.62-|-TA25330_4113-|-Pyruvate kinase [Oryza sativa (japonica cultivar-group)	-PerfAlign-41.81-|-DR037573-|-#N/A
Les.5943.1.S1_at	A	A	A	M	17.3199	6.44979	39.0514	72.9443	2.33621	0.0142216	0.0444596	-PerfAlign-89.84-|-TA37478_4113-|-#N/A	-PerfAlign-89.36-|-TA40394_4113-|-#N/A	-PerfAlign-80.49-|-CV434942-|-#N/A
Les.2942.1.S1_at	A	P	P	P	5.20645	5.50393	26.9203	27.1246	2.3357	7.25506e-05	0.00304769	-PerfAlign-58.04-|-TA27167_4113-|-Elongation factor TuA	-PerfAlign-58.04-|-BG590166-|-Elongation factor TuA	-PerfAlign-30.2-|-BE922781-|-Elongation factor TuA
Les.5729.1.S1_at	A	A	P	P	12.7251	6.65355	42.8489	49.9549	2.33001	0.00219604	0.0140833	-PerfAlign-97-|-TA48815_4113-|-Hypothetical protein OSJNBa0019F11.6 [Oryza sativa (japonica cultivar-group)	-PerfAlign-3.79-|-DN941261-|-#N/A	-PerfAlign-3.79-|-DR035525-|-#N/A
LesAffx.61753.1.S1_at	A	A	P	P	7.54072	7.54221	40.121	35.771	2.32866	8.88745e-05	0.00326677	-PerfAlign-84.62-|-BG889930-|-Hypothetical protein At5g21920 [Arabidopsis thaliana (Mouse-ear cress)	-PerfAlign-67.32-|-TA39363_4113-|-Hypothetical protein At5g21920 [Arabidopsis thaliana (Mouse-ear cress)	-PerfAlign-6.93-|-TA31117_4113-|-#N/A
LesAffx.15850.2.A1_at	A	A	P	P	9.42997	15.1364	52.8545	67.3501	2.32018	0.00110158	0.00973808	-PerfAlign-98-|-BQ121838-|-unknown protein [Arabidopsis thaliana	-PerfAlign-97.48-|-TA42661_4113-|-unknown protein [Arabidopsis thaliana	-PerfAlign-17.19-|-CV505486-|-#N/A
LesAffx.52942.1.S1_at	P	P	P	P	30.3268	41.9961	180.133	176.201	2.31964	0.000311591	0.0052766	-PerfAlign-98-|-TA37151_4113-|-RING-H2 finger protein ATL3I [Arabidopsis thaliana (Mouse-ear cress)	-PerfAlign-96.59-|-CV498708-|-RING-H2 finger protein ATL3I [Arabidopsis thaliana (Mouse-ear cress)	-PerfAlign-95.42-|-TA37152_4113-|-RING-H2 finger protein ATL3I [Arabidopsis thaliana (Mouse-ear cress)
LesAffx.56634.1.S1_at	A	A	P	P	6.56556	6.65255	37.0471	29.0506	2.31148	0.000185304	0.00437565	-PerfAlign-53.4-|-TA41290_4113-|-TMV response-related gene product [Nicotiana tabacum (Common tobacco)	-PerfAlign-44.55-|-TA41290_4113-|-TMV response-related gene product [Nicotiana tabacum (Common tobacco)	-PerfAlign-10.69-|-DN922498-|-#N/A
Les.2886.2.S1_at	A	P	P	P	14.4415	23.4695	103.026	80.2558	2.30426	0.00122812	0.0102221	-PerfAlign-92.06-|-TA36115_4113-|-Putative At5g37260 [Lycopersicon hirsutum	-PerfAlign-62.35-|-DN941217-|-#N/A	-PerfAlign-62.15-|-CV430951-|-Putative At5g37260 [Lycopersicon peruvianum (Peruvian tomato)
LesAffx.9764.1.S1_at	A	A	P	P	9.00939	8.08104	38.4784	45.8919	2.30009	0.000151244	0.00394871	-PerfAlign-96-|-TA35579_4113-|-Cytochrome b5 [Nicotiana tabacum (Common tobacco)	-PerfAlign-96-|-BM405430-|-Cytochrome b5 [Nicotiana tabacum (Common tobacco)	-PerfAlign-76.94-|-CK853804-|-Cytochrome b5
LesAffx.66342.1.S1_at	P	A	P	P	23.6551	8.85207	53.1359	94.6493	2.29302	0.0139937	0.0440555	-PerfAlign-93-|-TA25685_4113-|-Hypothetical protein T20L15_20 [Arabidopsis thaliana (Mouse-ear cress)	-PerfAlign-87.01-|-CV504600-|-#N/A	-PerfAlign-56.18-|-BQ514759-|-Hypothetical protein T20L15_20 [Arabidopsis thaliana (Mouse-ear cress)
LesAffx.71026.2.S1_at	P	P	P	P	12.2596	24.3734	80.0085	89.2556	2.28944	0.00271309	0.0159633	-PerfAlign-98-|-TA28519_4113-|-Protein At3g47550 [Arabidopsis thaliana (Mouse-ear cress)	-PerfAlign-90-|-CK251197-|-Protein At3g47550 [Arabidopsis thaliana (Mouse-ear cress)	-PerfAlign-90-|-CK253762-|-Protein At3g47550 [Arabidopsis thaliana (Mouse-ear cress)
LesAffx.54347.3.S1_at	P	P	P	P	94.5623	154.08	537.462	647.159	2.28863	0.0011055	0.00975684	-PerfAlign-100-|-TA29033_4113-|-Calcium-transporting ATPase 4	-PerfAlign-99-|-BG593296-|-Calcium-transporting ATPase 1	-PerfAlign-77.17-|-DR035216-|-#N/A
LesAffx.59893.2.S1_at	P	P	P	P	29.2299	35.4389	144.373	170.63	2.28588	0.000208951	0.00452923	-PerfAlign-96-|-TA30999_4113-|-Hypothetical protein F7A10.20 [Arabidopsis thaliana (Mouse-ear cress)	-PerfAlign-96-|-CK851927-|-Hypothetical protein F7A10.20 [Arabidopsis thaliana (Mouse-ear cress)	-PerfAlign-96-|-CK862851-|-Hypothetical protein F7A10.20 [Arabidopsis thaliana (Mouse-ear cress)
LesAffx.61614.1.S1_at	A	P	P	P	16.2781	27.9884	128.513	84.0629	2.28378	0.00264566	0.0157375	-PerfAlign-93-|-TA36109_4113-|-Brix domain-containing protein 1 homolog [Arabidopsis thaliana (Mouse-ear cress)	-PerfAlign-93-|-TA36110_4113-|-Brix domain-containing protein 1 homolog [Arabidopsis thaliana (Mouse-ear cress)	-PerfAlign-9.22-|-BQ506464-|-Putative dolichyl-di-phosphooligosaccharide-protein [Oryza sativa (japonica cultivar-group)
Les.2634.2.A1_at	P	P	P	P	69.4391	69.6268	381.81	298.125	2.27862	0.000201865	0.00446493	-PerfAlign-89.83-|-DN907650-|-#N/A	-PerfAlign-89.83-|-TA32019_4113-|-#N/A	-PerfAlign-89.83-|-CV472956-|-Putative phosphatase subunit
Les.2818.1.S1_at	P	P	P	P	26.1445	26.7472	115.616	142.07	2.27695	0.000158138	0.00401119	-PerfAlign-64.47-|-DV623430-|-#N/A	-PerfAlign-64.47-|-DR035480-|-#N/A	-PerfAlign-64.47-|-TA24889_4113-|-Putative phosphate/phosphoenolpyruvate translocator protein [Arabidopsis thaliana (Mouse-ear cress)
Les.4496.1.S1_at	P	P	P	P	333.216	373.215	1812.61	1594.52	2.26929	0.000130447	0.00388609	-PerfAlign-72.48-|-TA22953_4113-|-Pathogenesis-related protein 10 [Solanum virginianum	-PerfAlign-71.93-|-TA22962_4113-|-Pathogenesis-related protein 10 [Solanum virginianum	-PerfAlign-71.13-|-CN515051-|-Pathogenesis-related protein 10 [Solanum virginianum
Les.2287.3.A1_at	A	P	P	P	21.8368	23.7804	105.829	113.746	2.26744	9.83695e-05	0.00340247	-PerfAlign-95-|-DR037888-|-#N/A	-PerfAlign-90.8-|-TA25913_4113-|-Arabidopsis thaliana genomic DNA	-PerfAlign-90-|-TA33049_4113-|-Hypothetical protein At5g613 [Arabidopsis thaliana (Mouse-ear cress)
Les.4148.1.S1_at	P	P	P	P	421.534	353.348	2067.55	1669.9	2.2674	0.000249147	0.00477077	-PerfAlign-66.87-|-CV429253-|-Ubiquitin C variant [Homo sapiens (Human)	-PerfAlign-66.87-|-TA23341_4113-|-Ubiquitin C variant [Homo sapiens (Human)	-PerfAlign-66.87-|-TA23331_4113-|-Ubiquitin C variant [Homo sapiens (Human)
LesAffx.49306.1.S1_at	A	A	P	P	49.2971	35.8328	227.43	179.842	2.26661	0.000538106	0.00700961	-PerfAlign-99-|-TA42578_4113-|-Gb|AAF36742.1 [Arabidopsis thaliana (Mouse-ear cress)	-PerfAlign-22.55-|-BQ506996-|-#N/A	-PerfAlign-19.56-|-DV623574-|-#N/A
LesAffx.4495.1.S1_at	P	P	P	P	162.261	124.575	682.934	681.829	2.26291	0.000231469	0.00466293	-PerfAlign-97-|-TA23168_4113-|-AT5g11200/F2I11_90 [Arabidopsis thaliana (Mouse-ear cress)	-PerfAlign-89-|-TA27364_4113-|-AT5g11200/F2I11_90 [Arabidopsis thaliana (Mouse-ear cress)	-PerfAlign-55.5-|-DR034373-|-#N/A
Les.101.1.S1_at	A	A	P	P	28.14	15.0167	81.7005	118.378	2.25824	0.00334269	0.0180959	-PerfAlign-91.31-|-TA35010_4113-|-GTP cyclohydrolase II / 3	-PerfAlign-43.19-|-BQ120421-|-GTP cyclohydrolase II / 3	-PerfAlign-34.34-|-CK269022-|-GTP cyclohydrolase II / 3
Les.1624.1.A1_at	P	M	P	P	30.6473	12.3818	112.29	77.1399	2.25633	0.00901341	0.0328692	-PerfAlign-70.53-|-TA37039_4113-|-#N/A	-PerfAlign-13.53-|-TA26762_4113-|-Putative early nodulin-like 2 predicted GPI-anchored protein [Trifolium pratense (Red clover)	-PerfAlign-12.88-|-TA42956_4113-|-Eceriferum3 [Arabidopsis thaliana (Mouse-ear cress)
Les.3155.1.S1_at	P	P	P	P	43.0794	43.6853	213.534	200.818	2.25503	8.57352e-05	0.0032569	-PerfAlign-81.33-|-CV497038-|-Ubiquitin conjugating enzyme [Zea mays (Maize)	-PerfAlign-80.66-|-BQ047401-|-F22C12.2 [Arabidopsis thaliana (Mouse-ear cress)	-PerfAlign-80.66-|-TA32091_4113-|-Ubiquitin conjugating enzyme [Zea mays (Maize)
LesAffx.13593.1.S1_at	P	P	P	P	15.909	15.4431	83.6171	66.8	2.25342	0.000185717	0.00437565	-PerfAlign-99-|-DR034737-|-#N/A	-PerfAlign-99-|-TA27832_4113-|-Hypothetical protein Z97343.41 [Arabidopsis thaliana (Mouse-ear cress)	-PerfAlign-99-|-TA27833_4113-|-Hypothetical protein Z97343.41 [Arabidopsis thaliana (Mouse-ear cress)
Les.2759.1.S1_at	A	P	P	P	74.5523	65.5673	327.927	337.22	2.24984	0.000110793	0.00361679	-PerfAlign-98-|-TA35948_4113-|-Hypothetical protein [Xerophyta humilis	-PerfAlign-98-|-TA35949_4113-|-Hypothetical protein P0452F10.6 [Oryza sativa (japonica cultivar-group)	-PerfAlign-9.81-|-DN849298-|-#N/A
LesAffx.26003.1.A1_at	A	A	P	P	11.871	9.1384	61.3913	39.8142	2.24693	0.00108544	0.0096426	-PerfAlign-99-|-TA41937_4113-|-Putative ribosomal-protein S6 kinase-like protein [Lycopersicon esculentum (Tomato)	-PerfAlign-23.82-|-CX161495-|-#N/A	-PerfAlign-11.07-|-TA33833_4113-|-Calcium-dependent protein kinase 4 [Capsicum annuum (Bell pepper)
LesAffx.46510.1.S1_at	A	A	P	P	68.8787	50.416	297.654	261.982	2.24451	0.000384149	0.00593962	-PerfAlign-99-|-TA30020_4113-|-Hypothetical protein [Musa acuminata (Banana)	-PerfAlign-53.24-|-CV503183-|-#N/A	-PerfAlign-34.42-|-CK854511-|-#N/A
LesAffx.63523.1.S1_at	A	A	P	P	9.13191	9.14291	39.9299	46.6469	2.23977	0.000126992	0.00384695	-PerfAlign-72.03-|-TA33921_4113-|-Putative C2H2-type zinc finger protein [Arabidopsis thaliana (Mouse-ear cress)	-PerfAlign-54.38-|-CN215949-|-Zinc finger protein-like [Oryza sativa (japonica cultivar-group)	-PerfAlign-42.98-|-CN215965-|-Zinc finger protein-like [Oryza sativa (japonica cultivar-group)
Les.3590.1.S1_at	A	A	P	P	8.4374	8.22216	39.2403	39.3414	2.23796	8.29446e-05	0.00321253	-PerfAlign-93.52-|-TA25818_4113-|-Probable xyloglucan endotransglucosylase/hydrolase 1 precursor [Lycopersicon esculentum (Tomato)	-PerfAlign-69.65-|-CV429216-|-Probable xyloglucan endotransglucosylase/hydrolase 1 precursor [Lycopersicon esculentum (Tomato)	-PerfAlign-29.06-|-DN938183-|-#N/A
Les.5800.1.S1_at	P	P	P	P	180.742	277.942	844.134	1320.31	2.23578	0.00206532	0.013599	-PerfAlign-75.63-|-TA24878_4113-|-Eukaryotic translation initiation factor 3 subunit 7 [Arabidopsis thaliana (Mouse-ear cress)	-PerfAlign-75.43-|-DV623523-|-#N/A	-PerfAlign-75.43-|-TA24877_4113-|-Eukaryotic translation initiation factor 3 subunit 7 [Arabidopsis thaliana (Mouse-ear cress)
LesAffx.34107.1.S1_at	A	A	P	P	13.5262	35.3961	89.0943	119.008	2.23448	0.0101115	0.0354496	-PerfAlign-95.61-|-TA41664_4113-|-unknown protein [Arabidopsis thaliana	-PerfAlign-42.71-|-TA37495_4113-|-unknown protein [Arabidopsis thaliana	-PerfAlign-26.4-|-TA23625_4113-|-#N/A
Les.1287.1.A1_at	P	P	P	P	85.0608	88.0509	465.515	354.323	2.23046	0.000263776	0.00489521	-PerfAlign-91-|-TA41352_4113-|-#N/A	-PerfAlign-91-|-BQ516341-|-#N/A	-PerfAlign-39.19-|-TA42618_4113-|-#N/A
Les.775.1.S1_at	P	A	P	P	106.646	78.2933	429.165	427.919	2.22954	0.000329253	0.00537417	-PerfAlign-94.46-|-BQ121236-|-Rhomboid family	-PerfAlign-94.35-|-DN907469-|-#N/A	-PerfAlign-30.07-|-CK860016-|-#N/A
LesAffx.18587.1.S1_at	A	A	A	A	8.36931	5.65754	33.4291	30.9868	2.22567	0.000590996	0.00724971	-PerfAlign-75.52-|-TA25515_4113-|-Hsr203J [Solanum tuberosum (Potato)	-PerfAlign-75.52-|-CK265326-|-Hsr203J [Solanum tuberosum (Potato)	-PerfAlign-74.33-|-TA25514_4113-|-Hsr203J [Solanum tuberosum (Potato)
Les.1898.2.A1_at	P	P	P	P	68.8282	70.9718	326.53	324.333	2.21915	8.65461e-05	0.0032569	-PerfAlign-98-|-DN923152-|-#N/A	-PerfAlign-27.55-|-CV474044-|-#N/A	-PerfAlign-18.17-|-TA39137_4113-|-Ubiquitin-conjugating enzyme E2-18 kDa [Arabidopsis thaliana (Mouse-ear cress)
LesAffx.65928.1.S1_at	A	P	P	P	31.5717	42.0243	201.207	142.671	2.21769	0.000809176	0.00833984	-PerfAlign-22.39-|-TA44861_4113-|-Vacuolar protein-sorting protein 45 homolog [Arabidopsis thaliana (Mouse-ear cress)	-PerfAlign-3.82-|-CX162104-|-#N/A	-PerfAlign-3.82-|-BE342696-|-#N/A
Les.3574.1.S1_at	M	M	P	P	20.6046	60.6132	145.032	185.849	2.21588	0.0143598	0.0446704	-PerfAlign-95.53-|-TA30535_4113-|-Pathogenesis-related genes transcriptional activator PTI6 [Lycopersicon esculentum (Tomato)	-PerfAlign-95.53-|-TA30534_4113-|-Pathogenesis-related genes transcriptional activator PTI6 [Lycopersicon esculentum (Tomato)	-PerfAlign-93.26-|-CV498103-|-Pathogenesis-related genes transcriptional activator PTI6 [Lycopersicon esculentum (Tomato)
Les.4870.1.S1_at	P	P	P	P	14.3987	39.1913	94.2839	128.106	2.2099	0.0120778	0.0398113	-PerfAlign-85.75-|-CV505049-|-#N/A	-PerfAlign-85.75-|-TA31882_4113-|-Calcium-binding protein CAST [Solanum tuberosum (Potato)	-PerfAlign-64.09-|-DR036377-|-#N/A
Les.2074.2.S1_at	A	P	P	P	16.5498	15.3203	92.4269	58.6838	2.20951	0.000891824	0.00877095	-PerfAlign-76.39-|-TA30667_4113-|-Hypothetical protein At1g1514; F9L1.8 [Arabidopsis thaliana (Mouse-ear cress)	-PerfAlign-22.77-|-DN905793-|-#N/A	-PerfAlign-5.23-|-TA33022_4113-|-Chloroplast nucleoid DNA binding protein-like; nucellin-like protein [Arabidopsis thaliana (Mouse-ear cress)
Les.3168.1.S1_at	P	P	P	P	81.4376	82.5641	410.415	348.076	2.20457	0.000143054	0.00391906	-PerfAlign-58.14-|-TA25364_4113-|-Inositol-3-phosphate synthase [Sesamum indicum (Oriental sesame) (Gingelly)	-PerfAlign-58.14-|-CV494402-|-Inositol-3-phosphate synthase [Sesamum indicum (Oriental sesame) (Gingelly)	-PerfAlign-39.56-|-CV470494-|-Inositol-3-phosphate synthase [Nicotiana paniculata
Les.702.1.S1_at	P	P	P	P	974.342	985.339	4724.21	4287.08	2.19944	0.000106187	0.00353024	-PerfAlign-95-|-TA24419_4113-|-S-adenosylmethionine decarboxylase proenzyme (EC 4.1.1.50) (AdoMetDC) (SamDC) [Contains: S-adenosylmethionine decarboxylase alpha chain; S- adenosylmethionine decarboxylase beta chain	-PerfAlign-95-|-CK860949-|-S-adenosylmethionine decarboxylase proenzyme (EC 4.1.1.50) (AdoMetDC) (SamDC) [Contains: S-adenosylmethionine decarboxylase alpha chain; S- adenosylmethionine decarboxylase beta chain	-PerfAlign-95-|-TA24416_4113-|-S-adenosylmethionine decarboxylase proenzyme (EC 4.1.1.50) (AdoMetDC) (SamDC) [Contains: S-adenosylmethionine decarboxylase alpha chain; S- adenosylmethionine decarboxylase beta chain
Les.4353.1.S1_at	A	A	P	P	5.574	5.57714	35.4	18.4096	2.19491	0.00262385	0.0156897	-PerfAlign-88.6-|-TA31986_4113-|-Xyloglucan endotransglucosylase-hydrolase XTH3 [Lycopersicon esculentum (Tomato)	-PerfAlign-83.04-|-CV498192-|-Xyloglucan endotransglucosylase-hydrolase XTH3 [Lycopersicon esculentum (Tomato)	-PerfAlign-79.23-|-TA31985_4113-|-Xyloglucan endotransglucosylase-hydrolase XTH3 [Lycopersicon esculentum (Tomato)
Les.4884.1.S1_at	P	P	P	P	46.2041	42.2526	215.754	188.084	2.18878	0.000146318	0.00394476	-PerfAlign-83.63-|-TA34747_4113-|-Legumin-like protein [Arabidopsis thaliana (Mouse-ear cress)	-PerfAlign-75.89-|-TA48596_4113-|-Globulin-like protein [Arabidopsis thaliana (Mouse-ear cress)	-PerfAlign-47.8-|-DN938249-|-#N/A
LesAffx.70080.1.S1_at	A	P	P	P	41.4847	37.2497	197.948	161.353	2.18469	0.00021785	0.00458181	-PerfAlign-97-|-TA31201_4113-|-DAG protein	-PerfAlign-97-|-TA31202_4113-|-DAG protein	-PerfAlign-96-|-DR034388-|-#N/A
LesAffx.23581.1.S1_at	P	P	P	P	72.9056	102.109	391.885	385.565	2.17159	0.000441718	0.00641888	-PerfAlign-97-|-TA43244_4113-|-Hypothetical protein At1g68310 [Arabidopsis thaliana (Mouse-ear cress)	-PerfAlign-72.52-|-TA39484_4113-|-OSJNba0093F12.4 protein [Oryza sativa (Rice)	-PerfAlign-25.83-|-CV495536-|-#N/A
LesAffx.30562.1.A1_at	A	A	P	P	9.00124	8.96536	42.7657	38.2821	2.17125	0.000118	0.00376143	-PerfAlign-96-|-TA32309_4113-|-Putative sterol 4-alpha-methyl-oxidase [Gossypium arboreum (Tree cotton)	-PerfAlign-80.63-|-DN849065-|-#N/A	-PerfAlign-63.51-|-CV474662-|-Putative sterol 4-alpha-methyl-oxidase [Gossypium arboreum (Tree cotton)
LesAffx.63618.1.S1_at	A	P	P	P	30.8395	36.286	148.793	152.453	2.17067	0.000152116	0.00394871	-PerfAlign-84.06-|-CV503677-|-#N/A	-PerfAlign-84.06-|-TA24610_4113-|-Calcineurin B [Pisum sativum (Garden pea)	-PerfAlign-84.06-|-CK861575-|-Calcineurin B [Pisum sativum (Garden pea)
Les.1392.1.A1_at	A	P	P	P	48.6908	54.5792	269.968	196.635	2.16008	0.000450563	0.00648226	-PerfAlign-95.38-|-CV497870-|-#N/A	-PerfAlign-95-|-DR035987-|-#N/A	-PerfAlign-90.1-|-BI407072-|-#N/A
Les.4149.2.S1_a_at	A	A	P	P	8.08481	8.21346	36.1297	36.7046	2.1599	9.62327e-05	0.00340247	-PerfAlign-97-|-TA39961_4113-|-39 kDa EF-Hand containing protein [Solanum tuberosum (Potato)	-PerfAlign-6.35-|-BF460433-|-Eukaryotic translation initiation factor 5A-1 [Nicotiana plumbaginifolia (Leadwort-leaved tobacco)	-PerfAlign-6.35-|-BQ519414-|-Hypothetical protein At1g53320 [Arabidopsis thaliana (Mouse-ear cress)
Les.2667.1.S1_at	A	A	P	P	55.6959	55.462	244.277	252.049	2.1585	9.74807e-05	0.00340247	-PerfAlign-77.87-|-CK852391-|-#N/A	-PerfAlign-77.6-|-TA30616_4113-|-#N/A	-PerfAlign-77.6-|-CV498611-|-Gb|AAF02876.1 [Arabidopsis thaliana (Mouse-ear cress)
Les.3998.1.S1_at	A	A	P	P	26.4906	20.8335	104.819	104.868	2.15797	0.000243036	0.00467025	-PerfAlign-89.01-|-TA30155_4113-|-Putative ribosomal protein L34 [Arabidopsis thaliana (Mouse-ear cress)	-PerfAlign-89.01-|-TA30156_4113-|-Putative ribosomal protein L34 [Arabidopsis thaliana (Mouse-ear cress)	-PerfAlign-80.62-|-CV497173-|-Putative ribosomal protein L34 [Arabidopsis thaliana (Mouse-ear cress)
LesAffx.62310.1.S1_at	A	P	P	P	28.8196	51.1858	186.403	155.115	2.14642	0.00222293	0.0141718	-PerfAlign-93.56-|-CK718002-|-F14P13.14 protein [Arabidopsis thaliana (Mouse-ear cress)	-PerfAlign-90.42-|-TA29037_4113-|-F14P13.14 protein [Arabidopsis thaliana (Mouse-ear cress)	-PerfAlign-35.42-|-TA29035_4113-|-F14P13.14 protein [Arabidopsis thaliana (Mouse-ear cress)
LesAffx.25313.1.S1_at	A	P	P	P	4.98571	5.19245	22.1141	22.9035	2.14509	0.000103959	0.00347749	-PerfAlign-96-|-TA29660_4113-|-putative glutathione S-transferase [Oryza sativa	-PerfAlign-95.55-|-CO502205-|-putative glutathione S-transferase [Oryza sativa	-PerfAlign-95.55-|-TA29659_4113-|-putative glutathione S-transferase [Oryza sativa
LesAffx.57273.1.S1_at	P	A	P	P	50.5896	75.6954	282.227	265.371	2.14484	0.000728486	0.00811566	-PerfAlign-98-|-TA26292_4113-|-Hypothetical protein B1206D04.26 [Oryza sativa (japonica cultivar-group)	-PerfAlign-87-|-DN905990-|-#N/A	-PerfAlign-87-|-TA26733_4113-|-Hypothetical protein B1206D04.26 [Oryza sativa (japonica cultivar-group)
Les.5571.1.S1_at	P	P	P	P	9.56249	10.5507	42.6369	46.0133	2.14068	0.000132774	0.00390523	-PerfAlign-81.61-|-DN849816-|-#N/A	-PerfAlign-80.55-|-TA27858_4113-|-Ethylene-responsive transcription factor 4 [Nicotiana sylvestris (Wood tobacco)	-PerfAlign-80.55-|-CV287274-|-Ethylene-responsive transcription factor 4 [Nicotiana tabacum (Common tobacco)
LesAffx.44587.1.A1_at	A	A	P	P	5.76087	8.58913	34.8878	27.4171	2.13643	0.00106004	0.00954214	-PerfAlign-65.12-|-TA43216_4113-|-Putative DNA-(Apurinic or apyrimidinic site) lyase [Oryza sativa (japonica cultivar-group)	-PerfAlign-63.48-|-CV472927-|-Putative DNA-(Apurinic or apyrimidinic site) lyase [Oryza sativa (japonica cultivar-group)	-PerfAlign-3.63-|-TA33769_4113-|-Phytochrome A [Solanum tuberosum (Potato)
LesAffx.35173.1.S1_at	A	A	P	P	7.40725	8.98906	33.9537	37.6056	2.13063	0.000224857	0.00458181	-PerfAlign-95.05-|-TA35894_4113-|-At5g59410 [Arabidopsis thaliana (Mouse-ear cress)	-PerfAlign-95.05-|-CV499680-|-Hypothetical protein P0016H04.7 [Oryza sativa (japonica cultivar-group)	-PerfAlign-67.86-|-DN921756-|-#N/A
Les.5197.1.S1_at	P	A	P	M	104.22	103.71	411.734	496.282	2.12034	0.000190105	0.00442462	-PerfAlign-95-|-TA27420_4113-|-#N/A	-PerfAlign-12.92-|-TA39497_4113-|-Hypothetical protein At5g01220 [Arabidopsis thaliana (Mouse-ear cress)	-PerfAlign-5.34-|-TA31597_4113-|-Peroxidase 28 precursor [Arabidopsis thaliana (Mouse-ear cress)
LesAffx.2471.1.S1_at	P	P	P	P	246.01	218.293	1030.42	976.493	2.11389	0.00014435	0.00393082	-PerfAlign-97.21-|-TA23689_4113-|-Putative glycosyltransferase 2 [Arabidopsis thaliana (Mouse-ear cress)	-PerfAlign-96.85-|-CV473498-|-Alpha-1	-PerfAlign-96.14-|-CV504889-|-#N/A
Les.5207.1.S1_at	P	P	P	P	101.288	115.7	492.031	438.93	2.10194	0.000185011	0.00437565	-PerfAlign-95.21-|-TA32027_4113-|-Chaperonin CPN60-2	-PerfAlign-74.36-|-TA32026_4113-|-Chaperonin CPN60-2	-PerfAlign-46.65-|-TA26426_4113-|-Chaperonin CPN60-2
Les.1409.2.S1_at	A	M	P	P	33.992	34.9926	145.192	150.826	2.10123	0.000112242	0.00363671	-PerfAlign-92.81-|-TA27374_4113-|-#N/A	-PerfAlign-61.69-|-TA27375_4113-|-#N/A	-PerfAlign-30.1-|-TA27373_4113-|-#N/A
Les.3490.1.S1_at	A	M	P	P	14.3016	15.2567	66.1214	60.027	2.09255	0.000141306	0.00391906	-PerfAlign-75.45-|-TA42479_4113-|-Ethylene receptor 1 [Lycopersicon esculentum (Tomato)	-PerfAlign-46.75-|-DR035635-|-#N/A	-PerfAlign-4.02-|-CN215671-|-Fumarase [Solanum tuberosum (Potato)
Les.2854.1.S1_at	P	P	P	P	24.8314	21.946	96.374	102.274	2.08845	0.000156305	0.00399537	-PerfAlign-91.79-|-TA32299_4113-|-Calmodulin-like protein 1 [Arabidopsis thaliana (Mouse-ear cress)	-PerfAlign-90.79-|-DN849524-|-#N/A	-PerfAlign-72.49-|-TA32300_4113-|-#N/A
Les.5251.1.S1_at	A	A	P	P	8.07203	8.73379	47.1459	27.0259	2.0879	0.00200058	0.0133466	-PerfAlign-49.81-|-TA48938_4113-|-calcium ion binding / peptidase [Arabidopsis thaliana	-PerfAlign-31.37-|-TA48938_4113-|-calcium ion binding / peptidase [Arabidopsis thaliana	-PerfAlign-9.33-|-BQ120671-|-#N/A
Les.3672.1.S1_at	P	P	P	P	76.1361	74.2547	297.222	343.306	2.08691	0.000163927	0.00412943	-PerfAlign-94.22-|-TA32883_4113-|-3-phosphoshikimate 1-carboxyvinyltransferase	-PerfAlign-53.18-|-DR034225-|-#N/A	-PerfAlign-5.95-|-DN908440-|-#N/A
LesAffx.70563.1.S1_at	P	P	P	P	62.8587	101.51	349.014	329.448	2.08576	0.00128743	0.0106351	-PerfAlign-97.31-|-TA32609_4113-|-Chitin-inducible gibberellin-responsive protein 1 [Oryza sativa (Rice)	-PerfAlign-49.27-|-TA34580_4113-|-Chitin-inducible gibberellin-responsive protein 1 [Oryza sativa (Rice)	-PerfAlign-18.18-|-TA34580_4113-|-Chitin-inducible gibberellin-responsive protein 1 [Oryza sativa (Rice)
Les.281.1.S1_at	A	A	P	P	12.6766	11.388	46.8311	55.4901	2.08501	0.000221167	0.00458181	-PerfAlign-77.21-|-CV429213-|-4-coumarate--CoA ligase 1 [Solanum tuberosum (Potato)	-PerfAlign-77.21-|-TA27016_4113-|-4-coumarate--CoA ligase 1 [Solanum tuberosum (Potato)	-PerfAlign-77.21-|-TA27015_4113-|-4-coumarate--CoA ligase 1 [Solanum tuberosum (Potato)
Les.2909.1.S1_at	P	P	P	P	152.428	146.765	691.296	580.728	2.08277	0.000195595	0.00443534	-PerfAlign-96.47-|-TA28631_4113-|-Phosphoenolpyruvate carboxylase isoform 3 [Hydrilla verticillata (Hydrilla)	-PerfAlign-82.08-|-CN212754-|-Phosphoenolpyruvate carboxylase [Oryza sativa (japonica cultivar-group)	-PerfAlign-80.48-|-TA28629_4113-|-Phosphoenolpyruvate carboxylase 1 [Gossypium hirsutum (Upland cotton)
Les.5345.1.S1_at	P	P	P	P	94.3976	103.026	408.743	426.811	2.08248	0.000134042	0.00390523	-PerfAlign-59.95-|-DN922109-|-#N/A	-PerfAlign-59.95-|-CX161256-|-#N/A	-PerfAlign-59.95-|-CV495467-|-#N/A
LesAffx.26489.1.S1_at	A	A	P	P	7.69257	12.9313	33.3799	53.4298	2.08211	0.00403628	0.0201591	-PerfAlign-97-|-DR035460-|-#N/A	-PerfAlign-97-|-TA36196_4113-|-Chloroplast ribosomal protein L17 [Nicotiana tabacum (Common tobacco)	-PerfAlign-96-|-TA36195_4113-|-Chloroplast ribosomal protein L17 [Nicotiana tabacum (Common tobacco)
Les.325.2.S1_at	A	A	P	A	10.4257	26.1895	91.0804	53.7386	2.08198	0.0156141	0.0470966	-PerfAlign-68.39-|-DN586813-|-#N/A	-PerfAlign-67.69-|-TA35616_4113-|-Photosystem II 22 kDa protein	-PerfAlign-67.69-|-CV500298-|-Photosystem II 22 kDa protein
LesAffx.66380.1.S1_at	A	P	P	P	20.1542	24.5311	94.9038	92.9587	2.07868	0.000220053	0.00458181	-PerfAlign-11.41-|-CN214193-|-Putative glycosyltransferase [Solanum tuberosum (Potato)	-PerfAlign-11.04-|-TA33136_4113-|-Twi1 protein [Lycopersicon esculentum (Tomato)	-PerfAlign-7.42-|-TA47573_4113-|-#N/A
LesAffx.16164.1.S1_at	A	A	M	P	9.38361	9.33432	39.7927	39.269	2.07853	0.000112745	0.00363671	-PerfAlign-60.09-|-TA48155_4113-|-#N/A	-PerfAlign-33.99-|-TA28974_4113-|-#N/A	-PerfAlign-26.26-|-TA48155_4113-|-#N/A
LesAffx.805.1.S1_at	A	P	P	P	19.8757	17.8816	83.4313	75.7935	2.07659	0.000164598	0.00412943	-PerfAlign-92.38-|-TA40078_4113-|-hypothetical protein [Oryza sativa	-PerfAlign-31.85-|-CV302556-|-Hypothetical protein P0676G05.5 [Oryza sativa (japonica cultivar-group)	-PerfAlign-5.44-|-TA28178_4113-|-Putative giberellin beta-hydroxylase [Arabidopsis thaliana (Mouse-ear cress)
LesAffx.31185.1.S1_at	A	A	A	P	7.0428	8.55786	21.0084	50.864	2.07403	0.00944224	0.0338533	-PerfAlign-67.01-|-CN462105-|-Twin LOV protein 1 [Arabidopsis thaliana (Mouse-ear cress)	-PerfAlign-66.9-|-DN938845-|-#N/A	-PerfAlign-33.36-|-TA34656_4113-|-Twin LOV protein 1 [Arabidopsis thaliana (Mouse-ear cress)
Les.4483.1.S1_at	A	A	P	P	9.84751	11.967	47.1836	43.7593	2.06549	0.000241736	0.00466434	-PerfAlign-94.11-|-TA30768_4113-|-Putative NAC domain protein [Solanum tuberosum (Potato)	-PerfAlign-87.98-|-STU401151-|-#N/A	-PerfAlign-78.41-|-BI434550-|-Putative NAC domain protein [Solanum tuberosum (Potato)
Les.3739.1.S1_at	A	A	M	A	3.71795	4.88543	29.5951	10.7294	2.0639	0.0155818	0.0470404	-PerfAlign-42.27-|-TA42758_4113-|-Small heat-shock protein homolog protein [Solanum tuberosum (Potato)	-PerfAlign-18.07-|-TA42758_4113-|-Small heat-shock protein homolog protein [Solanum tuberosum (Potato)	-PerfAlign-12.49-|-TA42758_4113-|-Small heat-shock protein homolog protein [Solanum tuberosum (Potato)
Les.3175.1.S1_at	A	A	P	P	20.8233	13.9012	65.7388	76.957	2.06369	0.00100372	0.0092155	-PerfAlign-96.17-|-TA25256_4113-|-Magnesium-protoporphyrin IX monomethyl ester [oxidative	-PerfAlign-93.45-|-BQ517432-|-Putative ZIP [Oryza sativa (japonica cultivar-group)	-PerfAlign-84.28-|-TA25255_4113-|-Magnesium-protoporphyrin IX monomethyl ester [oxidative
LesAffx.36123.1.S1_at	A	A	P	P	8.44486	15.0763	50.6733	43.8475	2.06264	0.00253104	0.0153248	-PerfAlign-90.16-|-CV498436-|-Hypothetical protein [Arabidopsis thaliana (Mouse-ear cress)	-PerfAlign-18.2-|-TA47602_4113-|-Hypothetical protein T9L3_70 [Arabidopsis thaliana (Mouse-ear cress)	-PerfAlign-15.65-|-BQ508468-|-#N/A
Les.4379.2.S1_a_at	M	P	P	P	62.6057	73.4556	294.54	264.553	2.04135	0.000230771	0.00466293	-PerfAlign-66.55-|-TA23479_4113-|-50S ribosomal protein L12	-PerfAlign-62.36-|-CK253050-|-50S ribosomal protein L12	-PerfAlign-61.84-|-CV498925-|-50S ribosomal protein L12
LesAffx.60479.1.S1_at	P	P	P	P	110.583	122.255	485.85	470.908	2.04046	0.000150397	0.00394871	-PerfAlign-98-|-TA38419_4113-|-Hypothetical protein AT4g12650 [Arabidopsis thaliana (Mouse-ear cress)	-PerfAlign-68.69-|-CV302231-|-Putative transmembrane protein [Oryza sativa (japonica cultivar-group)	-PerfAlign-34.36-|-CK640728-|-Hypothetical protein At5g35160 [Arabidopsis thaliana (Mouse-ear cress)
Les.2644.1.A1_at	A	A	A	P	10.5994	8.07057	32.0161	45.137	2.03919	0.00108521	0.0096426	-PerfAlign-92.98-|-TA35092_4113-|-Histone H2A [Chlamydomonas reinhardtii	-PerfAlign-51.81-|-CV504625-|-#N/A	-PerfAlign-17.2-|-DN850205-|-#N/A
Les.1250.2.S1_at	A	M	P	P	19.8108	17.28	81.5669	70.7595	2.03776	0.000238827	0.00466434	-PerfAlign-96.55-|-TA31379_4113-|-Thioredoxin-like protein; 4972-48645 [Arabidopsis thaliana (Mouse-ear cress)	-PerfAlign-95.55-|-DN922406-|-#N/A	-PerfAlign-94.83-|-TA31380_4113-|-Thioredoxin-like protein; 4972-48645 [Arabidopsis thaliana (Mouse-ear cress)
Les.5119.1.S1_at	A	A	P	P	10.3451	11.7627	47.9039	42.5082	2.03236	0.000213575	0.00457014	-PerfAlign-94.35-|-TA35911_4113-|-BZIP family transcription factor	-PerfAlign-4.32-|-CV503676-|-#N/A	-PerfAlign-3.74-|-CK252051-|-#N/A
LesAffx.68854.1.S1_at	P	P	P	P	21.8154	44.8143	138.258	118.221	2.0317	0.00521545	0.0234354	-PerfAlign-100-|-TA36851_4113-|-Hypothetical protein At2g22120 [Arabidopsis thaliana (Mouse-ear cress)	-PerfAlign-15.38-|-CV430024-|-Asp/Glu racemase [Medicago truncatula (Barrel medic)	-PerfAlign-14.42-|-TA37924_4113-|-#N/A
Les.1558.1.S1_at	M	P	P	P	48.0715	28.7173	151.007	152.168	2.02852	0.00173767	0.012408	-PerfAlign-98-|-TA47069_4113-|-Calcium-dependent protein kinase 2 [Nicotiana tabacum (Common tobacco)	-PerfAlign-89-|-AB051808-|-Calcium dependent protein kinase [Solanum tuberosum (Potato)	-PerfAlign-73.24-|-TA39777_4113-|-Calcium-dependent protein kinase 3 [Nicotiana tabacum (Common tobacco)
LesAffx.64962.1.S1_at	P	P	P	P	22.0304	20.8942	83.7276	91.4326	2.02791	0.000153023	0.00394871	-PerfAlign-96-|-TA37035_4113-|-Hypothetical protein OSJNBb0062D12.107 [Oryza sativa (japonica cultivar-group)	-PerfAlign-41.49-|-DV622763-|-#N/A	-PerfAlign-41.42-|-DV622763-|-#N/A
Les.3628.1.S1_at	P	P	P	P	142.417	171.688	611.554	664.108	2.02699	0.000254615	0.00479742	-PerfAlign-60.22-|-DN590610-|-#N/A	-PerfAlign-15.84-|-CV503343-|-#N/A	-PerfAlign-7.24-|-CV503343-|-#N/A
Les.1485.1.S1_at	A	A	P	P	8.06905	10.9294	30.3843	48.0431	2.02448	0.00211748	0.0137256	-PerfAlign-96-|-TA38192_4113-|-#N/A	-PerfAlign-10.56-|-TA30135_4113-|-Putative casein kinase [Arabidopsis thaliana (Mouse-ear cress)	-PerfAlign-9.64-|-TA38842_4113-|-RNA helicase [Arabidopsis thaliana (Mouse-ear cress)
LesAffx.48144.1.S1_at	A	A	P	P	19.0531	17.9709	63.3264	89.4235	2.02389	0.000643728	0.00758339	-PerfAlign-99-|-TA34766_4113-|-Hypothetical protein B1121A12.15 [Oryza sativa (japonica cultivar-group)	-PerfAlign-98.77-|-CV473285-|-MRNA	-PerfAlign-74.16-|-CV501496-|-#N/A
Les.4302.1.S1_at	P	P	P	P	43.4921	42.6623	181.248	168.659	2.02111	0.000141269	0.00391906	-PerfAlign-83.97-|-TA26151_4113-|-Mitogen-activated protein kinase [Solanum tuberosum (Potato)	-PerfAlign-63.04-|-TA26150_4113-|-Mitogen-activated protein kinase [Solanum tuberosum (Potato)	-PerfAlign-21.79-|-DR036859-|-#N/A
LesAffx.70698.1.S1_at	A	P	P	P	19.9241	46.0195	108.88	138.076	2.01765	0.009185	0.0333156	-PerfAlign-95.2-|-TA45720_4113-|-Hypothetical protein AT4g22310 [Arabidopsis thaliana (Mouse-ear cress)	-PerfAlign-5.06-|-DV625976-|-#N/A	-PerfAlign-4.84-|-TA41976_4113-|-Molybdopterin biosynthesis CNX2 protein [Arabidopsis thaliana (Mouse-ear cress)
LesAffx.30318.1.S1_at	P	P	P	P	112.93	100.828	504.24	370.199	2.01754	0.000570411	0.00710588	-PerfAlign-93.27-|-CV494071-|-#N/A	-PerfAlign-93.27-|-DN588220-|-#N/A	-PerfAlign-93.27-|-TA42325_4113-|-Hypothetical protein [Medicago truncatula (Barrel medic)
Les.1596.1.A1_at	A	A	P	P	9.27867	14.2152	51.9214	41.5456	2.0158	0.00146788	0.0113797	-PerfAlign-46.34-|-DN849711-|-#N/A	-PerfAlign-46.34-|-DN849710-|-#N/A	-PerfAlign-46.34-|-CK270695-|-At2g3663/F1O11.26 [Arabidopsis thaliana (Mouse-ear cress)
Les.4317.1.S1_at	P	A	P	M	84.4383	52.0389	329.585	217.494	2.014	0.00341429	0.0183007	-PerfAlign-96-|-TA25963_4113-|-Asparagine synthetase [glutamine-hydrolyzing	-PerfAlign-67.35-|-TA25964_4113-|-Asparagine synthetase [glutamine-hydrolyzing	-PerfAlign-38.6-|-DN848928-|-#N/A
LesAffx.68876.1.S1_at	A	A	P	P	4.86983	7.82426	21.214	29.1791	2.01099	0.00244517	0.0150743	-PerfAlign-49.84-|-AW906980-|-Probable methylenetetrahydrofolate reductase [Oryza sativa (Rice)	-PerfAlign-47.51-|-BF188462-|-Methylenetetrahydrofolate reductase 2 [Arabidopsis thaliana (Mouse-ear cress)	-PerfAlign-25.62-|-TA34914_4113-|-Methylenetetrahydrofolate reductase 2 [Arabidopsis thaliana (Mouse-ear cress)
Les.5739.1.S1_at	A	A	P	P	10.789	21.1321	72.0213	51.1052	2.00645	0.00591435	0.0255377	-PerfAlign-94.47-|-DN941567-|-#N/A	-PerfAlign-94-|-TA32293_4113-|-H+/Ca2+ exchanger 2 [Ipomoea nil (Japanese morning glory) (Pharbitis nil)	-PerfAlign-87.48-|-DV625141-|-#N/A
LesAffx.9393.1.S1_at	A	P	P	P	33.997	32.8134	134.736	133.196	2.00393	0.000134992	0.00391189	-PerfAlign-94-|-CV475972-|-Arabidopsis thaliana genomic DNA	-PerfAlign-94-|-CK854507-|-Arabidopsis thaliana genomic DNA	-PerfAlign-94-|-BE924724-|-Hypothetical protein [Arabidopsis thaliana (Mouse-ear cress)
Les.3049.1.A1_at	P	P	P	P	35.9873	35.6489	161.695	127.572	2.00355	0.000326518	0.00536181	-PerfAlign-95.45-|-TA35207_4113-|-SLT1 protein [Nicotiana tabacum (Common tobacco)	-PerfAlign-4.53-|-TA23126_4113-|-Hypothetical protein [Arabidopsis thaliana (Mouse-ear cress)	-PerfAlign-4.53-|-TA34279_4113-|-Unknown protein [Arabidopsis thaliana (Mouse-ear cress)
Les.3323.1.S1_at	P	P	P	P	58.0981	56.8393	220.383	238.798	1.99714	0.000152584	0.00394871	-PerfAlign-96.66-|-TA26807_4113-|-Cystathionine-gamma-synthase [Solanum tuberosum (Potato)	-PerfAlign-96.66-|-TA26808_4113-|-Cystathionine-gamma-synthase [Solanum tuberosum (Potato)	-PerfAlign-95.67-|-CV434619-|-Cystathionine-gamma-synthase [Solanum tuberosum (Potato)
LesAffx.68360.2.S1_at	A	P	P	P	3.887	8.6286	20.3211	26.2128	1.99466	0.0084518	0.0314907	-PerfAlign-99-|-DR035756-|-#N/A	-PerfAlign-99-|-TA30617_4113-|-36I5.1 [Oryza sativa (japonica cultivar-group)	-PerfAlign-15.53-|-DR034913-|-#N/A
Les.928.1.S1_at	P	P	P	P	247.204	258.622	1068.13	947	1.99192	0.00018384	0.00437565	-PerfAlign-97-|-TA25351_4113-|-Single-stranded DNA binding protein precursor [Solanum tuberosum (Potato)	-PerfAlign-96-|-AF389431-|-Single-stranded DNA binding protein precursor [Solanum tuberosum (Potato)	-PerfAlign-95-|-TA25352_4113-|-Single-stranded DNA binding protein precursor [Solanum tuberosum (Potato)
LesAffx.10955.3.S1_at	A	A	P	P	10.6515	9.63744	43.7033	37.0835	1.99037	0.000256562	0.00481077	-PerfAlign-93-|-TA26550_4113-|-Prephenate dehydratase [Ipomoea trifida (Morning glory)	-PerfAlign-77.39-|-CN215163-|-Prephenate dehydratase [Ipomoea trifida (Morning glory)	-PerfAlign-77.39-|-TA28001_4113-|-Prephenate dehydratase [Ipomoea trifida (Morning glory)
Les.2017.1.A1_at	A	A	P	P	14.8053	8.57107	50.9298	39.1257	1.98649	0.00308592	0.0172043	-PerfAlign-88.75-|-TA35682_4113-|-Hypothetical protein [Arabidopsis thaliana (Mouse-ear cress)	-PerfAlign-51.76-|-CV500439-|-Hypothetical protein [Arabidopsis thaliana (Mouse-ear cress)	-PerfAlign-17.92-|-CN215922-|-Adenine phosphoribosyltransferase-like [Solanum tuberosum (Potato)
LesAffx.38821.1.S1_at	P	P	P	P	19.2695	18.054	74.6914	72.8888	1.984	0.000150799	0.00394871	-PerfAlign-53.82-|-TA35485_4113-|-Cytochrome p450-like protein [Arabidopsis thaliana (Mouse-ear cress)	-PerfAlign-51.58-|-TA46027_4113-|-CYP81E8 [Medicago truncatula (Barrel medic)	-PerfAlign-45.17-|-TA48831_4113-|-Cytochrome P450 81D1 [Arabidopsis thaliana (Mouse-ear cress)
Les.4270.1.S1_at	A	P	P	P	15.946	10.3139	60.1029	42.8193	1.98396	0.00232867	0.0145548	-PerfAlign-98.28-|-CV434799-|-Catalase [Solanum tuberosum (Potato)	-PerfAlign-98-|-CN216131-|-Catalase [Solanum tuberosum (Potato)	-PerfAlign-98-|-TA25243_4113-|-Catalase isozyme 2 [Lycopersicon esculentum (Tomato)
LesAffx.58365.1.S1_at	P	P	P	P	31.2804	29.8553	120.779	120.955	1.98372	0.000143195	0.00391906	-PerfAlign-61.17-|-CV503270-|-#N/A	-PerfAlign-5.96-|-TA32464_4113-|-Phosphoenolpyruvate carboxylase 4 [Arabidopsis thaliana (Mouse-ear cress)	-PerfAlign-5.96-|-TA43412_4113-|-Putative apoptosis antagonizing transcription factor [Oryza sativa (japonica cultivar-group)
LesAffx.62772.1.S1_at	P	P	P	P	105.728	92.9093	411.395	372.879	1.98249	0.000221291	0.00458181	-PerfAlign-96.75-|-CV501683-|-#N/A	-PerfAlign-96.75-|-TA30286_4113-|-Hypothetical protein At4g10110/F28M11_30 [Arabidopsis thaliana (Mouse-ear cress)	-PerfAlign-96.75-|-TA30287_4113-|-RNA recognition motif-containing protein [Vitis pseudoreticulata
Les.2314.1.A1_at	A	A	P	P	85.5654	36.4467	201.3	241.887	1.98236	0.00990406	0.0349642	-PerfAlign-88.02-|-TA35397_4113-|-Arabidopsis thaliana genomic DNA	-PerfAlign-21.6-|-TA30211_4113-|-AT3g5789/T1K17_1 [Arabidopsis thaliana (Mouse-ear cress)	-PerfAlign-15.45-|-TA30906_4113-|-Mitochondrial processing peptidase [Solanum tuberosum (Potato)
LesAffx.32653.1.S1_at	P	P	P	P	66.2731	77.7757	232.423	346.083	1.98199	0.00115212	0.0100053	-PerfAlign-75.26-|-CK862676-|-Protein At4g27740 [Arabidopsis thaliana (Mouse-ear cress)	-PerfAlign-74.63-|-TA34647_4113-|-Protein At4g27740 [Arabidopsis thaliana (Mouse-ear cress)	-PerfAlign-74.63-|-BG888605-|-Protein At4g27740 [Arabidopsis thaliana (Mouse-ear cress)
LesAffx.16925.1.S1_at	A	P	P	P	13.2013	20.3695	64.9327	64.41	1.97957	0.00119156	0.0101239	-PerfAlign-96-|-TA31940_4113-|-Expressed protein [Arabidopsis thaliana (Mouse-ear cress)	-PerfAlign-63.32-|-DR751791-|-#N/A	-PerfAlign-16.21-|-DR751780-|-#N/A
Les.2028.1.A1_at	P	P	P	P	396.66	378.275	1452.69	1600.14	1.97672	0.000173928	0.00426039	-PerfAlign-96-|-CV429473-|-Triose phosphate isomerase cytosolic isoform [Solanum chacoense (Chaco potato)	-PerfAlign-93.71-|-TA25728_4113-|-Triose phosphate isomerase cytosolic isoform [Solanum chacoense (Chaco potato)	-PerfAlign-93.28-|-TA25729_4113-|-Triose phosphate isomerase cytosolic isoform-like [Solanum tuberosum (Potato)
LesAffx.67440.1.S1_at	P	P	P	P	65.635	42.8388	212.813	203.411	1.97223	0.00117544	0.0100787	-PerfAlign-100-|-TA29437_4113-|-ATGB2 [Arabidopsis thaliana (Mouse-ear cress)	-PerfAlign-99-|-DN905942-|-#N/A	-PerfAlign-98-|-CK861039-|-ATGB2 [Arabidopsis thaliana (Mouse-ear cress)
Les.3535.1.S1_at	P	P	P	P	73.7428	82.6902	300.956	311.096	1.97027	0.000184874	0.00437565	-PerfAlign-97-|-TA24686_4113-|-14-3-3-like protein C [Nicotiana tabacum (Common tobacco)	-PerfAlign-81.65-|-CK862014-|-14-3-3 protein [Solanum tuberosum (Potato)	-PerfAlign-66.86-|-CV430866-|-14-3-3 protein [Solanum tuberosum (Potato)
Les.5830.1.S1_at	A	P	P	P	114.852	117.071	486.619	418.082	1.95971	0.00022147	0.00458181	-PerfAlign-8.33-|-DN906731-|-#N/A	-PerfAlign-8.33-|-TA28501_4113-|-Serine/threonine protein kinase SAPK8-like protein [Solanum tuberosum (Potato)	-PerfAlign-5.12-|-DV625098-|-#N/A
LesAffx.344.7.S1_at	A	P	P	P	7.06763	13.1749	31.5244	44.5018	1.95662	0.00539953	0.024029	-PerfAlign-97-|-TA37213_4113-|-At1g30270/F12P21_6 [Arabidopsis thaliana (Mouse-ear cress)	-PerfAlign-26.48-|-TA36552_4113-|-#N/A	-PerfAlign-15.21-|-TA35633_4113-|-Serine/threonine protein kinase-like protein [Arabidopsis thaliana (Mouse-ear cress)
Les.2278.1.S1_at	A	A	P	P	10.1595	11.0774	42.9642	39.3196	1.95396	0.000195395	0.00443534	-PerfAlign-83.81-|-TA24790_4113-|-Flavanone 3 beta-hydroxylase [Solanum pinnatisectum (tansyleaf nightshade)	-PerfAlign-83.81-|-TA32020_4113-|-Flavanone 3-hydroxylase [Nicotiana tabacum (Common tobacco)	-PerfAlign-42.22-|-CV499823-|-Flavanone 3-hydroxylase [Nicotiana tabacum (Common tobacco)
LesAffx.38507.1.S1_at	P	P	P	P	32.3615	18.8465	92.0511	99.4387	1.95383	0.00239702	0.014862	-PerfAlign-97-|-TA34544_4113-|-Avr9 elicitor response protein [Nicotiana tabacum (Common tobacco)	-PerfAlign-44.31-|-TA46498_4113-|-YUP8H12.22 protein [Arabidopsis thaliana (Mouse-ear cress)	-PerfAlign-17.98-|-TA36113_4113-|-Hypothetical protein At2g25300 [Arabidopsis thaliana (Mouse-ear cress)
Les.839.1.S1_at	A	P	P	P	25.3911	19.8554	98.1178	76.3448	1.94659	0.000763337	0.00823915	-PerfAlign-65.5-|-TA26472_4113-|-#N/A	-PerfAlign-65.5-|-CV494922-|-#N/A	-PerfAlign-65.45-|-TA26471_4113-|-#N/A
Les.797.1.S1_at	A	A	P	P	14.2414	14.0837	62.3032	47.6915	1.94446	0.000448022	0.00647422	-PerfAlign-57.58-|-TA33849_4113-|-Ammonium transporter 1	-PerfAlign-10.81-|-TA33849_4113-|-Ammonium transporter 1	-PerfAlign-8.91-|-TA33849_4113-|-Ammonium transporter 1
Les.4979.1.S1_at	P	P	P	P	39.0995	33.4353	143.662	134.333	1.94191	0.000251942	0.00479742	-PerfAlign-71.85-|-TA32906_4113-|-Cinnamoyl-CoA reductase [Lycopersicon esculentum (Tomato)	-PerfAlign-71.1-|-CK268291-|-Cinnamoyl-CoA reductase [Lycopersicon esculentum (Tomato)	-PerfAlign-51.22-|-TA32410_4113-|-Cinnamoyl CoA reductase [Solanum tuberosum (Potato)
Les.5514.1.S1_at	A	A	A	P	4.272	10.0711	22.5221	27.9639	1.93585	0.0112665	0.0381343	-PerfAlign-75.26-|-TA30649_4113-|-Ring H2 zinc finger [Solanum tuberosum (Potato)	-PerfAlign-72.09-|-TA30650_4113-|-Ring H2 zinc finger [Solanum tuberosum (Potato)	-PerfAlign-69.89-|-CV499984-|-Ring H2 zinc finger [Solanum tuberosum (Potato)
Les.4087.1.S1_at	P	P	P	P	79.5985	80.1018	294.397	316.378	1.93435	0.000169244	0.00420704	-PerfAlign-72.45-|-CV469820-|-IAA16 protein [Gossypium hirsutum (Upland cotton)	-PerfAlign-72.08-|-TA33000_4113-|-IAA16 protein [Gossypium hirsutum (Upland cotton)	-PerfAlign-71.49-|-CV286602-|-IAA16 protein [Gossypium hirsutum (Upland cotton)
Les.250.1.S1_at	P	P	P	P	1427.82	1148.26	5609.29	4267.55	1.93398	0.000775572	0.00825027	-PerfAlign-96-|-TA24151_4113-|-Pre-pro-cysteine proteinase precursor [Lycopersicon esculentum (Tomato)	-PerfAlign-95.4-|-CN216534-|-Pre-pro-cysteine proteinase precursor [Lycopersicon esculentum (Tomato)	-PerfAlign-95.4-|-CK863669-|-Pre-pro-cysteine proteinase precursor [Lycopersicon esculentum (Tomato)
Les.4923.1.S1_at	M	P	P	P	41.0118	45.4119	154.138	176.21	1.93313	0.000253984	0.00479742	-PerfAlign-33.31-|-TA31479_4113-|-Putative acyl-coenzyme A oxidase 3.2	-PerfAlign-3.72-|-CK254131-|-#N/A	-PerfAlign-3.33-|-DN848769-|-#N/A
Les.2909.2.S1_at	P	P	P	P	277.339	255.751	1160.65	889.947	1.9321	0.000490972	0.00676991	-PerfAlign-99-|-TA28631_4113-|-Phosphoenolpyruvate carboxylase isoform 3 [Hydrilla verticillata (Hydrilla)	-PerfAlign-98-|-TA28630_4113-|-Phosphoenolpyruvate carboxylase [Oryza sativa (japonica cultivar-group)	-PerfAlign-62.01-|-TA28923_4113-|-Phosphoenolpyruvate carboxylase [Nicotiana sylvestris (Wood tobacco)
Les.5484.1.S1_at	A	P	P	P	11.1662	22.74	60.9304	60.5693	1.93069	0.00566788	0.0247426	-PerfAlign-96.92-|-TA47344_4113-|-#N/A	-PerfAlign-4.47-|-CN463773-|-#N/A	-PerfAlign-4.26-|-CK268000-|-CYP86A8 protein [Arabidopsis thaliana (Mouse-ear cress)
LesAffx.1690.2.S1_at	P	P	P	P	53.6743	112.947	328.782	267.959	1.9306	0.00734726	0.0286437	-PerfAlign-99-|-TA25802_4113-|-OSJNBa0070C17.24 protein [Oryza sativa (japonica cultivar-group)	-PerfAlign-99-|-CK257863-|-Peroxisomal 2	-PerfAlign-98.78-|-CV469427-|-OSJNBa0070C17.24 protein [Oryza sativa (japonica cultivar-group)
LesAffx.3918.1.S1_at	P	P	P	P	533.895	502.667	1867.02	2084.37	1.92902	0.000207888	0.00452923	-PerfAlign-95.46-|-TA30607_4113-|-Putative ascorbate peroxidase [Arabidopsis thaliana (Mouse-ear cress)	-PerfAlign-45.61-|-DN938155-|-#N/A	-PerfAlign-45.61-|-CN216340-|-Ascorbate peroxidase [Solanum tuberosum (Potato)
Les.3376.1.A1_at	P	P	P	P	506.777	368.409	1942.27	1387.51	1.92572	0.00159246	0.0118538	-PerfAlign-93.2-|-TA25295_4113-|-Fructokinase 2-like protein [Solanum tuberosum (Potato)	-PerfAlign-93.2-|-CK261536-|-Fructokinase 2-like protein [Solanum tuberosum (Potato)	-PerfAlign-93.2-|-TA25294_4113-|-Fructokinase 2-like protein [Solanum tuberosum (Potato)
LesAffx.60146.1.S1_at	A	A	P	P	4.79902	5.01194	22.9274	15.102	1.92378	0.0012299	0.0102221	-PerfAlign-96.49-|-TA42290_4113-|-Hypothetical protein F17M19.5 [Arabidopsis thaliana (Mouse-ear cress)	-PerfAlign-89.6-|-TA34263_4113-|-Hypothetical protein At1g71900 [Arabidopsis thaliana (Mouse-ear cress)	-PerfAlign-89.6-|-BI434875-|-Hypothetical protein F17M19.5 [Arabidopsis thaliana (Mouse-ear cress)
Les.5090.1.S1_at	A	A	P	P	16.4221	6.26468	35.524	41.6245	1.92264	0.0158345	0.047482	-PerfAlign-95.78-|-CV501431-|-#N/A	-PerfAlign-95.78-|-TA29153_4113-|-Hypothetical protein [Arabidopsis thaliana (Mouse-ear cress)	-PerfAlign-89.67-|-TA29154_4113-|-PRIB5 protein [Arabidopsis thaliana (Mouse-ear cress)
Les.2997.1.S1_at	P	P	P	P	35.1802	57.9125	135.822	214.537	1.91908	0.00494882	0.0226699	-PerfAlign-75.87-|-TA27086_4113-|-Putative UDP-glucose dehydrogenase 1 [Nicotiana tabacum (Common tobacco)	-PerfAlign-75.87-|-TA27088_4113-|-Putative UDP-glucose dehydrogenase 1 [Nicotiana tabacum (Common tobacco)	-PerfAlign-56.35-|-TA27084_4113-|-UDP-glucose dehydrogenase [Populus tomentosa
LesAffx.55921.1.S1_at	A	A	P	M	8.14439	9.08166	45.7522	23.1136	1.91884	0.00530784	0.0236929	-PerfAlign-98-|-TA36216_4113-|-Beta-ketoacyl-ACP synthase II [Perilla frutescens (Beefsteak plant) (Chinese basil)	-PerfAlign-62.57-|-BG592175-|-Beta-ketoacyl-ACP synthase II [Perilla frutescens (Beefsteak plant) (Chinese basil)	-PerfAlign-8.93-|-CV505894-|-#N/A
Les.5145.1.S1_at	P	P	P	P	18.6473	39.1635	97.592	106.466	1.91531	0.00683151	0.0274425	-PerfAlign-49.53-|-DN940370-|-#N/A	-PerfAlign-37.37-|-CN215499-|-Hypothetical protein P0519E06.12-1 [Oryza sativa (japonica cultivar-group)	-PerfAlign-7.06-|-DN940370-|-#N/A
LesAffx.1574.7.A1_at	A	A	P	P	5.70164	8.32265	28.0905	23.8715	1.91041	0.00120499	0.0101552	-PerfAlign-12.68-|-CV497565-|-#N/A	-PerfAlign-12.68-|-BI920735-|-AT3g52870/F8J2_40 [Arabidopsis thaliana (Mouse-ear cress)	-PerfAlign-12.68-|-TA40058_4113-|-Hypothetical protein F8J2_40 [Arabidopsis thaliana (Mouse-ear cress)
LesAffx.46136.1.S1_at	P	P	P	P	51.1707	51.4877	181.253	204.273	1.9064	0.000213127	0.00457014	-PerfAlign-99-|-TA32542_4113-|-Beta-ketoacyl-ACP synthase IIIA [Perilla frutescens (Beefsteak plant) (Chinese basil)	-PerfAlign-11.25-|-TA34482_4113-|-#N/A	-PerfAlign-11.25-|-BQ510393-|-#N/A
Les.3556.1.S1_at	P	P	P	P	118.78	157.679	490.967	535.728	1.90592	0.000586092	0.00721934	-PerfAlign-92.35-|-TA33788_4113-|-Small zinc finger-like protein [Lycopersicon esculentum (Tomato)	-PerfAlign-92.04-|-TA33787_4113-|-Small zinc finger-like protein [Lycopersicon esculentum (Tomato)	-PerfAlign-87.39-|-CK718474-|-Small zinc finger-like protein [Lycopersicon esculentum (Tomato)
LesAffx.41062.1.S1_s_at	P	P	P	P	317.97	367.1	1358.32	1206.57	1.90576	0.000297815	0.0052106	-PerfAlign-100-|-POTCAM-|-#N/A	-PerfAlign-100-|-TA28485_4113-|-Calmodulin [Lycopersicon esculentum (Tomato)	-PerfAlign-100-|-CK860406-|-Calmodulin [Lycopersicon esculentum (Tomato)
Les.2622.1.A1_at	P	P	P	P	123.85	128.694	543.99	410.769	1.90468	0.000541063	0.00701441	-PerfAlign-96-|-BM404730-|-#N/A	-PerfAlign-96-|-TA27809_4113-|-#N/A	-PerfAlign-67.76-|-TA27810_4113-|-#N/A
Les.3533.1.S1_at	P	P	P	P	326.161	391.286	1272.98	1403.56	1.90367	0.000336495	0.00544319	-PerfAlign-94.61-|-TA28486_4113-|-Non-photosynthetic ferredoxin [Ipomoea nil (Japanese morning glory) (Pharbitis nil)	-PerfAlign-83.88-|-BG596296-|-Putative ferredoxin [Lycopersicon esculentum (Tomato)	-PerfAlign-83.58-|-BQ506732-|-Non-photosynthetic ferredoxin [Ipomoea nil (Japanese morning glory) (Pharbitis nil)
Les.4872.1.S1_at	P	P	P	P	64.5495	41.3866	195.032	191.08	1.90109	0.00150338	0.0115722	-PerfAlign-92.19-|-TA23923_4113-|-Ras-related GTP-binding protein [Nicotiana tabacum (Common tobacco)	-PerfAlign-92.19-|-CK860292-|-Ras-related GTP-binding protein [Nicotiana tabacum (Common tobacco)	-PerfAlign-82.8-|-TA23931_4113-|-Ras-related GTP-binding protein [Nicotiana tabacum (Common tobacco)
Les.4807.1.S1_at	P	P	P	P	4.84579	7.97661	19.1999	27.8848	1.89596	0.00401143	0.0201098	-PerfAlign-59.75-|-CX162507-|-#N/A	-PerfAlign-50.23-|-CK860678-|-ABA-responsive protein-like [Arabidopsis thaliana (Mouse-ear cress)	-PerfAlign-27.5-|-TA35366_4113-|-ABA-responsive protein-like [Arabidopsis thaliana (Mouse-ear cress)
Les.3387.2.S1_at	A	A	P	A	8.57501	7.76624	33.1499	27.6021	1.89014	0.000350133	0.00559166	-PerfAlign-99-|-DR035599-|-#N/A	-PerfAlign-99-|-TA25048_4113-|-Actin [Striga asiatica	-PerfAlign-99-|-BG888661-|-Actin-11 [Arabidopsis thaliana (Mouse-ear cress)
LesAffx.67531.1.S1_at	P	P	P	P	56.802	82.9624	244.327	263.486	1.886	0.00108469	0.0096426	-PerfAlign-95.04-|-DN922722-|-#N/A	-PerfAlign-95.04-|-DN941764-|-#N/A	-PerfAlign-95.04-|-DN590934-|-#N/A
LesAffx.18067.1.S1_at	P	P	P	P	199.9	181.163	754.84	652.555	1.88285	0.000295745	0.00520338	-PerfAlign-91.17-|-TA25458_4113-|-#N/A	-PerfAlign-84.34-|-CV471855-|-#N/A	-PerfAlign-7.87-|-CX161200-|-#N/A
Les.2826.1.S1_at	A	A	P	P	8.32172	14.6853	43.5589	37.5846	1.87189	0.00352174	0.0186188	-PerfAlign-97-|-TA47443_4113-|-F4H5.13 protein [Arabidopsis thaliana (Mouse-ear cress)	-PerfAlign-60.45-|-DN939807-|-#N/A	-PerfAlign-59.18-|-BQ514294-|-F4H5.13 protein [Arabidopsis thaliana (Mouse-ear cress)
Les.5940.1.S1_at	P	P	P	P	35.229	78.5821	210.213	176.272	1.87127	0.0100704	0.0353444	-PerfAlign-98-|-CV492618-|-Non-inducible immunity 1 [Lycopersicon esculentum (Tomato)	-PerfAlign-4.35-|-BE339617-|-#N/A	-PerfAlign-3.77-|-TA36600_4113-|-#N/A
Les.3322.2.S1_at	A	A	P	P	7.71695	7.48672	28.0825	27.0882	1.85941	0.000188794	0.00442462	-PerfAlign-97-|-TA27728_4113-|-Mg protoporphyrin IX chelatase [Nicotiana tabacum (Common tobacco)	-PerfAlign-81.99-|-CK862692-|-Magnesium chelatase subunit [Glycine max (Soybean)	-PerfAlign-72.32-|-CV503617-|-#N/A
LesAffx.12670.3.S1_at	A	A	P	P	8.89131	5.003	22.6019	25.8027	1.85632	0.0037007	0.0192273	-PerfAlign-98-|-TA42768_4113-|-carbohydrate transporter/ organic anion transporter/ sugar porter [Arabidopsis thaliana	-PerfAlign-95.3-|-CK261935-|-Putative Na+-dependent inorganic phosphate cotransporter [Arabidopsis thaliana (Mouse-ear cress)	-PerfAlign-8.19-|-BE339622-|-Adenosine kinase isoform 2T [Nicotiana tabacum (Common tobacco)
Les.4994.1.S1_at	P	P	P	P	24.4501	22.1527	97.9596	72.471	1.85613	0.000747211	0.00819111	-PerfAlign-84.59-|-TA32626_4113-|-Putative Ubiquitin ligase SINAT5 [Oryza sativa (japonica cultivar-group)	-PerfAlign-29.8-|-TA44087_4113-|-Putative Ubiquitin ligase SINAT5 [Oryza sativa (japonica cultivar-group)	-PerfAlign-28.2-|-CV505303-|-#N/A
Les.4578.1.S1_at	P	P	P	P	371.758	378.732	1329.19	1388.1	1.85599	0.000190316	0.00442462	-PerfAlign-88.06-|-DR034298-|-#N/A	-PerfAlign-88.06-|-TA30392_4113-|-Putative eukaryotic translation initiation factor 6 [Oryza sativa (japonica cultivar-group)	-PerfAlign-85.13-|-DV622914-|-#N/A
LesAffx.14770.1.S1_at	P	P	P	P	66.5996	76.778	263.968	252.193	1.85127	0.000276789	0.00504545	-PerfAlign-95.77-|-TA37169_4113-|-F11F12.1 protein [Arabidopsis thaliana (Mouse-ear cress)	-PerfAlign-51.41-|-BQ115452-|-F11F12.1 protein [Arabidopsis thaliana (Mouse-ear cress)	-PerfAlign-4.68-|-BQ511944-|-F18O14.9 [Arabidopsis thaliana (Mouse-ear cress)
Les.4102.1.S1_at	P	P	P	P	441.481	411.361	1462.56	1591.26	1.83988	0.000238089	0.00466434	-PerfAlign-55.53-|-TA24505_4113-|-DNA binding protein homolog [Solanum tuberosum (Potato)	-PerfAlign-55.53-|-TA24509_4113-|-DNA binding protein homolog [Solanum tuberosum (Potato)	-PerfAlign-55.53-|-TA24508_4113-|-DNA binding protein homolog [Solanum tuberosum (Potato)
Les.2274.1.S1_at	P	P	P	P	73.3966	62.5765	240.917	244.148	1.83941	0.000300235	0.0052106	-PerfAlign-86.62-|-TA43418_4113-|-Small nuclear ribonucleoprotein-like [Oryza sativa (japonica cultivar-group)	-PerfAlign-81.63-|-TA42580_4113-|-Small nuclear ribonucleoprotein-like [Oryza sativa (japonica cultivar-group)	-PerfAlign-67.64-|-DN908616-|-#N/A
Les.4654.1.S1_at	A	P	P	P	36.1189	24.3166	108.379	103.321	1.83619	0.00130636	0.0106745	-PerfAlign-95.39-|-TA30478_4113-|-Metal-transporting P-type ATPase [Arabidopsis thaliana (Mouse-ear cress)	-PerfAlign-70.8-|-CK860464-|-#N/A	-PerfAlign-18.44-|-CK860464-|-#N/A
LesAffx.89.1.S1_at	P	P	P	P	182.578	215.862	700.771	714.908	1.83404	0.000318019	0.0053034	-PerfAlign-97-|-TA31227_4113-|-Gamma-tocopherol methyltransferase [Lotus japonicus	-PerfAlign-75.87-|-DN942001-|-#N/A	-PerfAlign-30.3-|-CV500176-|-Gamma-tocopherol methyltransferase [Perilla frutescens (Beefsteak plant) (Chinese basil)
Les.3510.1.S1_at	A	A	P	P	13.0017	23.8792	48.9049	79.8205	1.82614	0.00938487	0.0338032	-PerfAlign-96-|-TA36105_4113-|-1-D-deoxyxylulose 5-phosphate synthase [Lycopersicon esculentum (Tomato)	-PerfAlign-68.01-|-TA36106_4113-|-1-D-deoxyxylulose 5-phosphate synthase [Lycopersicon esculentum (Tomato)	-PerfAlign-15.61-|-TA40279_4113-|-Probable indole-3-acetic acid-amido synthetase GH3.1 [Arabidopsis thaliana (Mouse-ear cress)
Les.274.1.S1_at	A	A	P	P	9.63049	7.13631	33.8775	25.3425	1.82148	0.00151409	0.0115808	-PerfAlign-59.28-|-BQ046569-|-Ripening regulated protein DDTFR10/A [Lycopersicon esculentum (Tomato)	-PerfAlign-17.31-|-TA30104_4113-|-Ethylene response factor 5 [Lycopersicon esculentum (Tomato)	-PerfAlign-17.31-|-TA30103_4113-|-Ethylene-responsive transcription factor 5 [Nicotiana sylvestris (Wood tobacco)
LesAffx.18860.1.S1_at	A	A	P	P	11.8095	24.4192	59.1353	60.5733	1.81737	0.00763267	0.0295017	-PerfAlign-97.14-|-CK860897-|-Probable diphthine synthase [Arabidopsis thaliana (Mouse-ear cress)	-PerfAlign-15.67-|-TA32594_4113-|-Putative cullin 3 [Oryza sativa (japonica cultivar-group)	-PerfAlign-14.91-|-DV625347-|-#N/A
LesAffx.63367.1.S1_at	A	P	P	P	18.1093	36.3788	87.5165	93.0385	1.81377	0.00684432	0.0274533	-PerfAlign-96.93-|-TA40305_4113-|-Putative minor histocompatibility antigen H13 isoform 1 [Oryza sativa (japonica cultivar-group)	-PerfAlign-11.38-|-CV471076-|-Seed maturation-like protein [Arabidopsis thaliana (Mouse-ear cress)	-PerfAlign-10.33-|-TA33798_4113-|-Putative serine carboxypeptidase [Gossypium hirsutum (Upland cotton)
Les.2206.1.S1_at	P	P	P	P	97.4181	128.035	352.269	434.058	1.80788	0.000988593	0.00914196	-PerfAlign-97-|-TA31751_4113-|-Cytosolic acetoacetyl-coenzyme A thiolase [Nicotiana tabacum (Common tobacco)	-PerfAlign-81.5-|-TA28907_4113-|-Cytosolic acetoacetyl-coenzyme A thiolase [Nicotiana tabacum (Common tobacco)	-PerfAlign-64.75-|-DR036141-|-#N/A
LesAffx.59101.1.S1_at	A	A	P	P	9.83186	13.2321	39.7163	40.1344	1.8075	0.00073459	0.00811566	-PerfAlign-97.58-|-CK717885-|-Hypothetical protein At2g19560 [Arabidopsis thaliana (Mouse-ear cress)	-PerfAlign-97-|-TA31921_4113-|-Hypothetical protein At2g19560 [Arabidopsis thaliana (Mouse-ear cress)	-PerfAlign-11.36-|-TA46468_4113-|-#N/A
LesAffx.61336.1.S1_at	M	P	P	P	21.6014	35.6109	96.438	97.1092	1.80288	0.00256163	0.0154239	-PerfAlign-88.44-|-DN938319-|-#N/A	-PerfAlign-88.44-|-TA25142_4113-|-Adenylate kinase	-PerfAlign-51.33-|-CN517044-|-Adenylate kinase
LesAffx.63929.1.S1_at	A	P	P	P	14.3087	32.1095	60.3665	92.5876	1.80234	0.0161588	0.0480932	-PerfAlign-98-|-DR037178-|-#N/A	-PerfAlign-98-|-TA36226_4113-|-HUELLENLOS-like protein [Hyacinthus orientalis (Common hyacinth)	-PerfAlign-98-|-TA36225_4113-|-HUELLENLOS-like protein [Hyacinthus orientalis (Common hyacinth)
Les.4506.1.S1_at	P	P	P	P	137.738	136.498	499.664	457.65	1.8022	0.000240076	0.00466434	-PerfAlign-29.09-|-TA37416_4113-|-Hypothetical protein OSJNBb0072E24.9 [Oryza sativa (Rice)	-PerfAlign-26.08-|-DN941060-|-#N/A	-PerfAlign-26.08-|-CN514917-|-Emb|CAB89373.1 [Arabidopsis thaliana (Mouse-ear cress)
LesAffx.66001.1.S1_at	P	P	P	P	152.324	188.217	560.92	618.542	1.79856	0.000501114	0.00680586	-PerfAlign-84.68-|-TA38623_4113-|-Probable histone H2A.2 [Arabidopsis thaliana (Mouse-ear cress)	-PerfAlign-83.82-|-DN743649-|-#N/A	-PerfAlign-70.77-|-CX162722-|-#N/A
Les.2324.1.S1_at	P	P	P	P	131.595	166.266	507.744	521.247	1.79823	0.000508424	0.0068536	-PerfAlign-95.45-|-TA33481_4113-|-kinase [Arabidopsis thaliana	-PerfAlign-93.9-|-DN941827-|-#N/A	-PerfAlign-86.56-|-BQ519433-|-#N/A
Les.641.1.S1_at	A	A	P	P	24.2925	21.6278	74.0203	85.4177	1.79453	0.000379944	0.00589948	-PerfAlign-92.9-|-TA37813_4113-|-Hypothetical protein F5M6.14 [Arabidopsis thaliana (Mouse-ear cress)	-PerfAlign-29.47-|-TA31032_4113-|-Hypothetical protein F5M6.14 [Arabidopsis thaliana (Mouse-ear cress)	-PerfAlign-8.4-|-DR033942-|-#N/A
Les.1239.1.S1_at	P	P	P	P	136.407	143.061	517.627	453.512	1.79425	0.000302686	0.00522374	-PerfAlign-92.66-|-TA26503_4113-|-RER1A protein [Arabidopsis thaliana (Mouse-ear cress)	-PerfAlign-74.91-|-CN214617-|-RER1B protein [Arabidopsis thaliana (Mouse-ear cress)	-PerfAlign-73.43-|-DN850032-|-#N/A
Les.314.2.S1_at	P	P	P	P	160.618	327.07	745.374	846.446	1.79308	0.00787542	0.0301178	-PerfAlign-96.58-|-BF187740-|-Plasma membrane intrinsic protein PIP2-like protein [Solanum tuberosum (Potato)	-PerfAlign-96-|-TA26218_4113-|-Plasma membrane intrinsic protein PIP2-like protein [Solanum tuberosum (Potato)	-PerfAlign-92.4-|-CV302485-|-Plasma membrane intrinsic protein PIP2-like protein [Solanum tuberosum (Potato)
Les.3280.1.A1_at	P	P	P	P	170.697	109.05	491.545	452.885	1.79002	0.00204234	0.0134969	-PerfAlign-86.14-|-TA24171_4113-|-Arabidopsis thaliana genomic DNA	-PerfAlign-86.14-|-TA24169_4113-|-Hypothetical protein At4g26850 [Arabidopsis thaliana (Mouse-ear cress)	-PerfAlign-82.39-|-TA24172_4113-|-Arabidopsis thaliana genomic DNA
LesAffx.10723.1.S1_at	A	M	P	P	18.3757	22.4383	74.427	66.2046	1.7895	0.000506942	0.0068536	-PerfAlign-97.2-|-TA38108_4113-|-Mitochondrial carrier protein-like [Arabidopsis thaliana (Mouse-ear cress)	-PerfAlign-30.88-|-BG598965-|-Mitochondrial carrier protein-like [Arabidopsis thaliana (Mouse-ear cress)	-PerfAlign-9.8-|-BG598965-|-Mitochondrial carrier protein-like [Arabidopsis thaliana (Mouse-ear cress)
Les.3160.2.S1_at	M	P	P	P	26.2979	62.7113	159.344	123.281	1.78714	0.0161782	0.0480932	-PerfAlign-67.58-|-TA24543_4113-|-DnaK protein	-PerfAlign-58.86-|-TA24545_4113-|-DnaK protein	-PerfAlign-58.86-|-CN212425-|-Heat shock cognate 70 kDa protein 1 [Lycopersicon esculentum (Tomato)
Les.2903.1.S1_at	A	A	P	P	5.00457	4.69029	14.3988	19.4154	1.78704	0.000813943	0.00833984	-PerfAlign-90.47-|-TA25842_4113-|-Phi-1 protein [Nicotiana tabacum (Common tobacco)	-PerfAlign-78.23-|-TA25841_4113-|-Phi-1 protein [Nicotiana tabacum (Common tobacco)	-PerfAlign-78.23-|-TA25843_4113-|-Phi-1 protein [Nicotiana tabacum (Common tobacco)
LesAffx.8060.1.S1_at	P	A	P	P	96.4527	44.2231	210.99	239.647	1.78366	0.0106228	0.0366423	-PerfAlign-96-|-TA30954_4113-|-Hypothetical protein P0005H10.20 [Oryza sativa (japonica cultivar-group)	-PerfAlign-96-|-BQ513819-|-Unknow protein [Oryza sativa (japonica cultivar-group)	-PerfAlign-86.45-|-TA44045_4113-|-Unknow protein [Oryza sativa (japonica cultivar-group)
Les.3403.3.A1_at	A	M	P	P	74.5033	69.8942	263.71	232.552	1.77894	0.000314554	0.0052937	-PerfAlign-88.28-|-TA30304_4113-|-Hypothetical protein At5g27930/F14I23_90 [Arabidopsis thaliana (Mouse-ear cress)	-PerfAlign-56.12-|-DN906093-|-#N/A	-PerfAlign-18.05-|-TA36168_4113-|-Ribosomal protein L20
LesAffx.67392.1.S1_at	A	A	P	P	9.13605	6.06603	23.6665	27.4481	1.77554	0.0018749	0.0129428	-PerfAlign-16.55-|-DN848917-|-#N/A	-PerfAlign-16.55-|-CV469286-|-Elongation factor 1-delta 2 [Arabidopsis thaliana (Mouse-ear cress)	-PerfAlign-16.55-|-TA24945_4113-|-Ripening regulated protein DDTFR10-like [Solanum tuberosum (Potato)
Les.393.2.S1_at	P	A	P	P	9.23859	6.22501	28.0229	23.9449	1.77221	0.00177345	0.0125042	-PerfAlign-98-|-TA29656_4113-|-Vacuolar processing enzyme-3 [Nicotiana tabacum (Common tobacco)	-PerfAlign-39.58-|-TA28290_4113-|-Vacuolar processing enzyme-1a [Nicotiana tabacum (Common tobacco)	-PerfAlign-34.31-|-CK861156-|-Vacuolar processing enzyme-1a [Nicotiana tabacum (Common tobacco)
LesAffx.15237.1.S1_at	P	P	P	P	28.2306	31.4783	91.4094	113.037	1.76972	0.000554804	0.00709024	-PerfAlign-95.36-|-TA37732_4113-|-#N/A	-PerfAlign-95-|-TA37733_4113-|-#N/A	-PerfAlign-79.55-|-TA39774_4113-|-#N/A
LesAffx.4785.1.S1_at	P	P	P	P	46.8112	62.3554	168.743	200.351	1.76692	0.00102155	0.00930386	-PerfAlign-36.33-|-CN213365-|-F3H9.7 protein [Arabidopsis thaliana (Mouse-ear cress)	-PerfAlign-36.33-|-BM404652-|-F3H9.7 protein [Arabidopsis thaliana (Mouse-ear cress)	-PerfAlign-35.95-|-TA29265_4113-|-F3H9.7 protein [Arabidopsis thaliana (Mouse-ear cress)
Les.2101.1.A1_a_at	P	P	P	P	79.4876	91.8439	318.76	264.793	1.76564	0.000548169	0.00706884	-PerfAlign-98-|-TA27126_4113-|-6-phosphogluconate dehydrogenase	-PerfAlign-98-|-BQ117921-|-#N/A	-PerfAlign-94.45-|-TA27125_4113-|-6-phosphogluconate dehydrogenase [Glycine max (Soybean)
Les.4520.1.S1_at	P	A	P	P	14.3775	8.65446	40.8113	35.233	1.76528	0.00325994	0.0177901	-PerfAlign-86.72-|-TA27790_4113-|-COBRA-like protein 1 precursor [Arabidopsis thaliana (Mouse-ear cress)	-PerfAlign-56.32-|-TA27789_4113-|-Phytochelatin synthetase-like protein [Phaseolus vulgaris (Kidney bean) (French bean)	-PerfAlign-23.31-|-CK274543-|-Phytochelatin synthetase-like protein [Phaseolus vulgaris (Kidney bean) (French bean)
Les.3581.1.S1_at	P	P	P	P	923.687	798.979	3017.52	2809.02	1.76086	0.000364128	0.00573608	-PerfAlign-80.66-|-BQ505398-|-Cytosolic class II small heat shock protein HCT2 [Lycopersicon esculentum (Tomato)	-PerfAlign-80.49-|-TA27864_4113-|-Cytosolic class II small heat shock protein HCT2 [Lycopersicon esculentum (Tomato)	-PerfAlign-80.32-|-DV624392-|-#N/A
Les.5939.1.S1_at	A	A	P	P	13.819	10.7621	35.2946	48.0619	1.75587	0.00155585	0.0117099	-PerfAlign-75.65-|-TA42992_4113-|-Avr9/Cf-9 rapidly elicited protein 20 [Nicotiana tabacum (Common tobacco)	-PerfAlign-67.19-|-TA42880_4113-|-Avr9/Cf-9 rapidly elicited protein 20 [Nicotiana tabacum (Common tobacco)	-PerfAlign-12.36-|-TA42992_4113-|-Avr9/Cf-9 rapidly elicited protein 20 [Nicotiana tabacum (Common tobacco)
LesAffx.11284.1.S1_at	A	A	P	P	11.8225	14.8203	43.1257	46.2024	1.7537	0.000567881	0.00710588	-PerfAlign-98-|-TA45445_4113-|-#N/A	-PerfAlign-85.28-|-CK864043-|-#N/A	-PerfAlign-15.23-|-TA28096_4113-|-DNA-directed RNA polymerase IIb [Nicotiana tabacum (Common tobacco)
Les.2951.1.S1_at	P	P	P	P	102.662	115.952	403.288	335.293	1.7529	0.000519125	0.00689494	-PerfAlign-96.21-|-TA24740_4113-|-Actin-11 [Arabidopsis thaliana (Mouse-ear cress)	-PerfAlign-64.94-|-TA25048_4113-|-Actin [Striga asiatica	-PerfAlign-64.18-|-CV504239-|-#N/A
LesAffx.63609.1.S1_at	A	P	P	P	34.6583	36.3013	127.236	112.151	1.7518	0.000325432	0.00536181	-PerfAlign-97-|-TA28675_4113-|-Hypothetical protein [Trifolium pratense (Red clover)	-PerfAlign-96-|-TA28676_4113-|-Hypothetical protein [Trifolium pratense (Red clover)	-PerfAlign-87.4-|-TA28677_4113-|-Hypothetical protein [Trifolium pratense (Red clover)
LesAffx.58110.1.S1_at	P	P	P	P	56.8196	111.602	304.715	234.454	1.74697	0.00874344	0.0322318	-PerfAlign-87.89-|-DN922850-|-#N/A	-PerfAlign-82.05-|-BG594749-|-At1g78070/F28K19_28 [Arabidopsis thaliana (Mouse-ear cress)	-PerfAlign-82.05-|-TA37470_4113-|-At1g78070/F28K19_28 [Arabidopsis thaliana (Mouse-ear cress)
Les.2886.1.A1_at	A	P	P	P	10.5199	13.0189	52.5324	29.3265	1.74585	0.00546844	0.02425	-PerfAlign-47.15-|-TA42822_4113-|-Putative At5g37260 [Solanum ochranthum	-PerfAlign-37.56-|-TA42822_4113-|-Putative At5g37260 [Solanum ochranthum	-PerfAlign-5.32-|-TA37879_4113-|-Putative myb-like DNA-binding protein [Solanum demissum (Wild potato)
Les.2561.1.S1_at	P	P	P	P	88.8464	59.8147	294.191	203.051	1.74532	0.00367178	0.0191874	-PerfAlign-8.16-|-DN849474-|-#N/A	-PerfAlign-8.16-|-BG096003-|-Gibberellin 2-oxidase 1 [Nicotiana sylvestris (Wood tobacco)	-PerfAlign-8.16-|-CK852658-|-Hypothetical protein T32M21_6 [Arabidopsis thaliana (Mouse-ear cress)
Les.2409.1.S1_at	A	P	P	P	73.9247	80.169	259.672	256.092	1.74405	0.000270561	0.00497007	-PerfAlign-95-|-DR035278-|-#N/A	-PerfAlign-40.85-|-TA46630_4113-|-Putative methyltransferase [Solanum tuberosum (Potato)	-PerfAlign-35.71-|-CV501540-|-#N/A
Les.321.1.S1_at	P	P	P	P	173.83	268.495	529.054	988.513	1.74305	0.0102987	0.0358819	-PerfAlign-78.66-|-TA23271_4113-|-Hsp90-2-like [Solanum tuberosum (Potato)	-PerfAlign-78.52-|-TA23276_4113-|-Hsp90-2-like [Solanum tuberosum (Potato)	-PerfAlign-55.8-|-DV627229-|-#N/A
Les.5649.1.S1_at	P	P	P	P	251.315	185.692	767.282	675.865	1.73704	0.00105442	0.00950929	-PerfAlign-96-|-CK266837-|-Pyruvate kinase isozyme G	-PerfAlign-95-|-TA42962_4113-|-Pyruvate kinase isozyme G	-PerfAlign-5.52-|-DR036227-|-#N/A
LesAffx.3163.1.S1_at	P	P	P	P	132.631	138.778	424.378	479.193	1.73288	0.000333362	0.00541731	-PerfAlign-93.22-|-CV503744-|-#N/A	-PerfAlign-93.22-|-TA25896_4113-|-Zinc finger A20 and AN1 domains-containing protein At1g12440 [Arabidopsis thaliana (Mouse-ear cress)	-PerfAlign-93.22-|-TA25899_4113-|-Zinc finger A20 and AN1 domains-containing protein At1g12440 [Arabidopsis thaliana (Mouse-ear cress)
LesAffx.52155.1.S1_at	A	A	P	M	16.2172	29.4265	70.4007	74.4974	1.72907	0.00508898	0.0230755	-PerfAlign-93-|-TA40002_4113-|-N7 like-protein [Arabidopsis thaliana (Mouse-ear cress)	-PerfAlign-18.82-|-BE920759-|-OSJNBa0081C01.15 protein [Oryza sativa (japonica cultivar-group)	-PerfAlign-18.82-|-BI405380-|-OSJNBa0081C01.15 protein [Oryza sativa (japonica cultivar-group)
Les.4475.1.S1_at	A	M	P	P	46.9487	44.1807	178.384	127.725	1.72869	0.00115616	0.0100084	-PerfAlign-4.03-|-DV626773-|-#N/A	-PerfAlign-4.03-|-TA38072_4113-|-At1g07080/F10K1_15 [Arabidopsis thaliana (Mouse-ear cress)	-PerfAlign-3.6-|-CV477173-|-Hypothetical protein At5g27920/F14I23_80 [Arabidopsis thaliana (Mouse-ear cress)
Les.4957.1.S1_at	A	A	P	M	8.88691	8.34626	29.2231	27.8483	1.72787	0.000278754	0.00504545	-PerfAlign-93.97-|-TA30250_4113-|-Adenosine kinase isoform 1T-like protein [Solanum tuberosum (Potato)	-PerfAlign-75.17-|-CV477901-|-Adenosine kinase isoform 1T-like protein [Solanum tuberosum (Potato)	-PerfAlign-66.01-|-TA25950_4113-|-Adenosine kinase isoform 2S [Nicotiana tabacum (Common tobacco)
LesAffx.3099.1.S1_at	P	P	P	P	832.686	758.709	2856.11	2421.46	1.72623	0.000460168	0.00653373	-PerfAlign-97-|-TA24663_4113-|-Putative chloroplast thiazole biosynthetic protein [Nicotiana tabacum (Common tobacco)	-PerfAlign-96-|-CV430871-|-Putative chloroplast thiazole biosynthetic protein [Nicotiana tabacum (Common tobacco)	-PerfAlign-96-|-TA24664_4113-|-Putative chloroplast thiazole biosynthetic protein [Nicotiana tabacum (Common tobacco)
Les.5622.1.S1_at	P	P	P	P	237.224	255.294	821.904	805.725	1.72542	0.000277898	0.00504545	-PerfAlign-96-|-TA33818_4113-|-Probable pyridoxin biosynthesis PDX1-like protein 2 [Arabidopsis thaliana (Mouse-ear cress)	-PerfAlign-32.11-|-TA48578_4113-|-#N/A	-PerfAlign-30.59-|-DV623855-|-#N/A
Les.5277.1.S1_at	A	P	P	P	11.6707	13.4133	43.4727	39.3656	1.72525	0.000416487	0.00625192	-PerfAlign-72.16-|-CV506360-|-#N/A	-PerfAlign-63.6-|-TA42296_4113-|-#N/A	-PerfAlign-54.4-|-CV506360-|-#N/A
Les.36.1.S1_at	A	M	P	P	33.3047	35.821	105.487	123.106	1.72215	0.000419299	0.00627675	-PerfAlign-94-|-CN214325-|-Ethylene receptor [Lycopersicon esculentum (Tomato)	-PerfAlign-10.6-|-CV502828-|-#N/A	-PerfAlign-4.61-|-TA48470_4113-|-#N/A
Les.2659.1.S1_at	A	A	P	P	11.3305	9.21327	29.057	39.0594	1.72128	0.00134669	0.0108068	-PerfAlign-97-|-DN907825-|-#N/A	-PerfAlign-97-|-DN907824-|-#N/A	-PerfAlign-97-|-CV475180-|-Glycosyltransferase sugar-binding region containing DXD motif; Alpha 1
LesAffx.63383.2.S1_at	A	P	P	P	28.3465	35.8083	108.902	101.179	1.72016	0.000649454	0.00758355	-PerfAlign-96.77-|-TA31922_4113-|-Hypothetical protein F9N11.110 [Arabidopsis thaliana (Mouse-ear cress)	-PerfAlign-96-|-DN941135-|-#N/A	-PerfAlign-96-|-TA31923_4113-|-Expressed protein [Arabidopsis thaliana (Mouse-ear cress)
Les.2816.1.S1_at	A	A	P	P	32.1951	33.3902	98.8108	117.335	1.71548	0.000437529	0.00639885	-PerfAlign-96-|-TA26919_4113-|-26S protease regulatory subunit 7 [Arabidopsis thaliana (Mouse-ear cress)	-PerfAlign-86.02-|-TA26917_4113-|-26S protease regulatory subunit 7 [Arabidopsis thaliana (Mouse-ear cress)	-PerfAlign-81.93-|-DN922673-|-#N/A
LesAffx.30807.1.S1_at	A	M	P	P	11.3075	15.0337	40.3458	45.4204	1.71514	0.000980708	0.00910009	-PerfAlign-94-|-TA47798_4113-|-Protein At2g46210 [Arabidopsis thaliana (Mouse-ear cress)	-PerfAlign-27.65-|-DR034433-|-#N/A	-PerfAlign-27.65-|-TA36626_4113-|-Putative delta-6-desaturase [Oryza sativa (japonica cultivar-group)
LesAffx.41703.1.A1_at	A	P	P	P	9.2727	9.01786	27.2378	33.0429	1.71402	0.000489653	0.00676991	-PerfAlign-97.34-|-TA28273_4113-|-Hypothetical protein F23E12.190 [Arabidopsis thaliana (Mouse-ear cress)	-PerfAlign-66.55-|-DN922102-|-#N/A	-PerfAlign-40.56-|-CV495448-|-Hypothetical protein F23E12.190 [Arabidopsis thaliana (Mouse-ear cress)
Les.5820.1.S1_at	P	P	P	P	73.8743	87.2957	273.639	252.999	1.71214	0.000462948	0.00653373	-PerfAlign-93.33-|-TA35380_4113-|-Nam-like protein 8 [Petunia hybrida (Petunia)	-PerfAlign-93.11-|-CN216113-|-Nam-like protein 8 [Petunia hybrida (Petunia)	-PerfAlign-46.36-|-CK276947-|-Nam-like protein 4 [Petunia hybrida (Petunia)
Les.5941.1.A1_at	A	A	P	P	4.50146	4.04056	13.9407	13.9828	1.71093	0.00032127	0.00532404	-PerfAlign-44.47-|-DR037369-|-#N/A	-PerfAlign-44.47-|-DV626876-|-#N/A	-PerfAlign-43.36-|-DN940391-|-#N/A
Les.5795.1.S1_at	M	A	P	P	5.9777	5.63616	22.9139	15.6767	1.7072	0.00160805	0.0119044	-PerfAlign-93.2-|-TA38033_4113-|-Hairy meristem [Petunia hybrida (Petunia)	-PerfAlign-78.09-|-DR037717-|-#N/A	-PerfAlign-20.67-|-TA38032_4113-|-Scarecrow-like 6 [Arabidopsis thaliana (Mouse-ear cress)
LesAffx.2226.1.S1_at	A	A	A	A	9.8151	20.0263	41.5908	50.2991	1.70591	0.0101206	0.0354515	-PerfAlign-87.24-|-BM406208-|-Ribonucleoside-diphosphate reductase small chain [Nicotiana tabacum (Common tobacco)	-PerfAlign-87.24-|-TA35891_4113-|-Ribonucleoside-diphosphate reductase small chain [Nicotiana tabacum (Common tobacco)	-PerfAlign-11.59-|-TA42491_4113-|-#N/A
Les.4833.1.S1_at	P	P	P	P	144.994	122.519	406.108	465.256	1.70545	0.000566081	0.00710588	-PerfAlign-90.25-|-BQ118342-|-#N/A	-PerfAlign-89.37-|-TA28284_4113-|-Ser/Thr specific protein phosphatase 2A B regulatory subunit alpha isoform [Medicago varia (Alfalfa)	-PerfAlign-86.3-|-CK264803-|-#N/A
Les.2299.1.A1_at	A	A	A	P	8.68001	8.8099	29.3925	27.6257	1.70425	0.000283271	0.00506919	-PerfAlign-87.38-|-DN922698-|-#N/A	-PerfAlign-85.56-|-CV500460-|-Cytochrome P45 71A3 [Solanum melongena (Eggplant) (Aubergine)	-PerfAlign-83-|-TA38804_4113-|-Cytochrome P45 71A4 [Solanum melongena (Eggplant) (Aubergine)
LesAffx.68391.1.S1_at	A	P	P	P	9.19281	17.0768	38.2869	43.4315	1.70249	0.00635649	0.0265376	-PerfAlign-59.77-|-BM113143-|-Hypothetical protein F26O13.160 [Arabidopsis thaliana (Mouse-ear cress)	-PerfAlign-33.86-|-TA43674_4113-|-Putative mono-or diacylglycerol acyltransferase [Oryza sativa (japonica cultivar-group)	-PerfAlign-21.98-|-TA38486_4113-|-Putative mono-or diacylglycerol acyltransferase [Oryza sativa (japonica cultivar-group)
Les.934.1.S1_at	A	A	P	P	10.7173	7.29195	25.3544	32.5386	1.70003	0.00256076	0.0154239	-PerfAlign-72.61-|-TA35743_4113-|-Calcium-binding protein [Ambrosia artemisiifolia (Short ragweed)	-PerfAlign-71.84-|-TA35742_4113-|-Calcium-binding allergen Ole e 8 [Olea europaea (Common olive)	-PerfAlign-31.22-|-CV498104-|-Calcium-binding allergen Ole e 8 [Olea europaea (Common olive)
LesAffx.69239.1.S1_at	M	P	P	P	30.8555	30.2995	105.418	93.3858	1.69822	0.000351865	0.00559166	-PerfAlign-93.75-|-TA31803_4113-|-Hypothetical protein [Nicotiana tabacum (Common tobacco)	-PerfAlign-93.33-|-DN849624-|-#N/A	-PerfAlign-93.18-|-TA31804_4113-|-Hypothetical protein [Nicotiana tabacum (Common tobacco)
Les.3194.1.S1_at	P	P	P	P	137.959	181.394	525.64	501.209	1.69806	0.000841559	0.00847889	-PerfAlign-95.19-|-CV497237-|-Hypothetical protein At2g21970 [Arabidopsis thaliana (Mouse-ear cress)	-PerfAlign-94.81-|-CX699507-|-#N/A	-PerfAlign-94.81-|-CV287225-|-Hypothetical protein At2g21970 [Arabidopsis thaliana (Mouse-ear cress)
Les.4282.2.S1_at	P	P	P	P	59.0483	101.735	230.6	272.093	1.69236	0.00475327	0.0221371	-PerfAlign-99-|-TA31457_4113-|-UPF0139 protein At5g07960 [Arabidopsis thaliana (Mouse-ear cress)	-PerfAlign-99-|-TA31458_4113-|-UPF0139 protein At5g07960 [Arabidopsis thaliana (Mouse-ear cress)	-PerfAlign-13.29-|-TA33154_4113-|-Prolyl aminopeptidase-like protein [Arabidopsis thaliana (Mouse-ear cress)
Les.1923.1.S1_at	A	A	P	P	8.01516	14.8934	39.8665	31.1035	1.68839	0.00773458	0.0297894	-PerfAlign-95.49-|-TA39065_4113-|-unknown protein [Arabidopsis thaliana	-PerfAlign-4.94-|-TA42499_4113-|-#N/A	-PerfAlign-4.42-|-DN907629-|-#N/A
Les.4878.1.S1_at	A	A	P	P	11.2555	11.0184	46.898	27.3878	1.68626	0.00411405	0.0204158	-PerfAlign-24.73-|-CV477081-|-#N/A	-PerfAlign-11.41-|-BQ509379-|-Beta-1	-PerfAlign-11.14-|-BQ510748-|-Beta-1
LesAffx.64826.1.S1_at	P	P	P	P	19.3872	21.8611	54.9556	78.9694	1.67805	0.00170129	0.0122979	-PerfAlign-97-|-DN942066-|-#N/A	-PerfAlign-96-|-CK861801-|-#N/A	-PerfAlign-75.52-|-CN465620-|-#N/A
Les.3828.1.S1_at	A	A	P	P	13.0217	15.2089	37.2908	54.3363	1.67746	0.0019888	0.0133328	-PerfAlign-95-|-TA30716_4113-|-10-hydroxygeraniol oxidoreductase [Camptotheca acuminata	-PerfAlign-94-|-TA30717_4113-|-10-hydroxygeraniol oxidoreductase [Camptotheca acuminata	-PerfAlign-77.63-|-BQ518979-|-Alcohol NADP+ oxidoreductase [Solanum tuberosum (Potato)
LesAffx.46362.1.S1_at	P	P	P	P	111.535	71.5417	308.97	262.629	1.67307	0.0029582	0.0167158	-PerfAlign-98-|-TA30785_4113-|-AT4g32520/F8B4_220 [Arabidopsis thaliana (Mouse-ear cress)	-PerfAlign-79.25-|-BQ505630-|-Glycine hydroxymethyltransferase (EC 2.1.2.1)-like protein [Arabidopsis thaliana (Mouse-ear cress)	-PerfAlign-11.96-|-CN215056-|-AT4g13930 [Arabidopsis thaliana (Mouse-ear cress)
Les.1867.1.S1_at	P	P	P	P	101.884	114.649	338.907	349.929	1.6719	0.000375392	0.00584555	-PerfAlign-91-|-DN849072-|-#N/A	-PerfAlign-90.22-|-TA26920_4113-|-26S protease regulatory subunit 7 [Arabidopsis thaliana (Mouse-ear cress)	-PerfAlign-83.6-|-DN938785-|-#N/A
LesAffx.60564.1.S1_at	P	P	P	P	24.919	41.7467	98.966	106.131	1.6679	0.0039069	0.0198049	-PerfAlign-96-|-TA36838_4113-|-Mitochondrial import inner membrane translocase subunit Tim9 [Oryza sativa (Rice)	-PerfAlign-12.75-|-TA28641_4113-|-#N/A	-PerfAlign-11.99-|-DN922361-|-#N/A
LesAffx.13666.1.S1_s_at	A	P	P	P	27.503	39.5394	107.066	102.51	1.66762	0.0015771	0.0117893	-PerfAlign-95-|-CV504471-|-#N/A	-PerfAlign-71.94-|-DR036815-|-#N/A	-PerfAlign-71.94-|-DR036814-|-#N/A
LesAffx.59008.1.S1_at	A	A	P	P	22.8759	20.7071	67.8695	70.3729	1.66691	0.00035574	0.00562027	-PerfAlign-97-|-TA27367_4113-|-Putative pyruvate dehydrogenase E1 beta subunit [Arabidopsis thaliana (Mouse-ear cress)	-PerfAlign-95.43-|-TA27368_4113-|-Putative pyruvate dehydrogenase E1 beta subunit [Arabidopsis thaliana (Mouse-ear cress)	-PerfAlign-70.79-|-DN940299-|-#N/A
Les.3010.1.S1_at	P	P	P	P	54.2886	67.151	174.2	210.415	1.66489	0.000951803	0.00896882	-PerfAlign-95.82-|-TA30562_4113-|-O-linked GlcNAc transferase like [Nicotiana tabacum (Common tobacco)	-PerfAlign-83.64-|-CV302970-|-O-linked GlcNAc transferase like [Nicotiana tabacum (Common tobacco)	-PerfAlign-31.58-|-TA30561_4113-|-Hypothetical protein T9J14.22 [Arabidopsis thaliana (Mouse-ear cress)
Les.4661.1.S1_at	A	M	P	P	30.3955	30.3416	95.5172	96.2792	1.65891	0.000293398	0.00517891	-PerfAlign-90.5-|-TA24812_4113-|-Vesicle-associated membrane protein 725 [Arabidopsis thaliana (Mouse-ear cress)	-PerfAlign-54.25-|-DN922190-|-#N/A	-PerfAlign-54.17-|-TA35447_4113-|-Synaptobrevin-like protein [Oryza sativa (japonica cultivar-group)
Les.5517.1.S1_at	A	A	M	P	5.74991	5.26705	14.6226	20.6522	1.65891	0.00151958	0.0115808	-PerfAlign-69.08-|-TA37334_4113-|-Hypothetical protein [Arabidopsis thaliana (Mouse-ear cress)	-PerfAlign-68.53-|-DR037973-|-#N/A	-PerfAlign-67.61-|-TA46950_4113-|-Hypothetical protein [Arabidopsis thaliana (Mouse-ear cress)
LesAffx.4793.1.S1_at	A	A	P	P	8.99487	8.52093	26.3359	28.9849	1.65804	0.00036966	0.00578956	-PerfAlign-95.06-|-TA44358_4113-|-WRKY transcription factor 41 [Oryza sativa (indica cultivar-group)	-PerfAlign-41.05-|-CV501599-|-#N/A	-PerfAlign-12.57-|-TA39766_4113-|-#N/A
LesAffx.56840.1.S1_at	P	P	P	P	308.968	228.355	908.347	770.942	1.65556	0.00141881	0.0111106	-PerfAlign-96.25-|-TA23126_4113-|-Hypothetical protein [Arabidopsis thaliana (Mouse-ear cress)	-PerfAlign-95.26-|-CN214082-|-Hypothetical protein [Arabidopsis thaliana (Mouse-ear cress)	-PerfAlign-45.78-|-DN941478-|-#N/A
LesAffx.5395.1.S1_at	A	A	P	P	34.1262	30.4312	96.0879	107.085	1.6543	0.00046367	0.00653373	-PerfAlign-96-|-AY342161-|-Light-regulated chloroplast-localized protein [Solanum tuberosum (Potato)	-PerfAlign-96-|-TA31760_4113-|-Light-regulated chloroplast-localized protein [Solanum tuberosum (Potato)	-PerfAlign-95.87-|-CO502097-|-Light-regulated chloroplast-localized protein [Solanum tuberosum (Potato)
Les.2856.2.A1_at	A	A	P	P	17.9648	10.2427	50.1988	36.1012	1.64997	0.00783507	0.0300309	-PerfAlign-93-|-TA26459_4113-|-Hypothetical protein P0524E08.116 [Oryza sativa (japonica cultivar-group)	-PerfAlign-76.38-|-TA26460_4113-|-Hypothetical protein P0524E08.116 [Oryza sativa (japonica cultivar-group)	-PerfAlign-12.5-|-CN214205-|-Transfactor-like [Oryza sativa (japonica cultivar-group)
Les.5810.1.S1_at	M	P	P	P	23.23	42.3323	81.9789	117.646	1.64694	0.00981772	0.0347954	-PerfAlign-86.69-|-TA40463_4113-|-Mitochondrial carrier protein-like [Oryza sativa (japonica cultivar-group)	-PerfAlign-51.34-|-TA45201_4113-|-#N/A	-PerfAlign-35.13-|-BG888158-|-#N/A
LesAffx.3110.2.S1_at	A	P	P	P	10.348	20.9245	54.101	38.9506	1.64138	0.0136207	0.04324	-PerfAlign-96.27-|-BQ046613-|-Fatty acid hydroxylase Fah1p [Arabidopsis thaliana (Mouse-ear cress)	-PerfAlign-94.08-|-BQ115089-|-Fatty acid hydroxylase Fah1p [Arabidopsis thaliana (Mouse-ear cress)	-PerfAlign-94.08-|-TA32469_4113-|-Fatty acid hydroxylase Fah1p [Arabidopsis thaliana (Mouse-ear cress)
LesAffx.67115.1.S1_at	A	P	P	P	33.754	45.4681	119.633	124.281	1.63808	0.00112534	0.00983581	-PerfAlign-99-|-CX699861-|-#N/A	-PerfAlign-86.9-|-CV500042-|-Hypothetical protein OSJNBa0017J22.7 [Oryza sativa (japonica cultivar-group)	-PerfAlign-10.9-|-TA39883_4113-|-Hypothetical protein At3g16200 [Arabidopsis thaliana (Mouse-ear cress)
Les.323.1.S1_at	A	A	A	A	6.76129	6.75872	17.3538	25.4133	1.63532	0.00188328	0.0129639	-PerfAlign-90-|-TA28326_4113-|-Unknown protein [Lycopersicon esculentum (Tomato)	-PerfAlign-65.16-|-CK718957-|-Unknown protein [Lycopersicon esculentum (Tomato)	-PerfAlign-25.29-|-DN588164-|-#N/A
LesAffx.43162.2.S1_at	A	M	P	P	8.61359	13.1813	23.2905	46.9087	1.63321	0.0162818	0.0482666	-PerfAlign-97-|-TA42190_4113-|-Serine/threonine-protein phosphatase PP1 isozyme 1 [Nicotiana tabacum (Common tobacco)	-PerfAlign-80.75-|-CK862276-|-Protein phosphatase 1	-PerfAlign-80.75-|-TA28329_4113-|-Serine/threonine-protein phosphatase PP1 isozyme 2 [Nicotiana tabacum (Common tobacco)
Les.4824.1.S1_at	P	P	P	P	160.945	179.854	524.716	530.635	1.63293	0.000396651	0.0060616	-PerfAlign-98.2-|-CV302858-|-34 kDa outer mitochondrial membrane protein porin [Solanum tuberosum (Potato)	-PerfAlign-98-|-DR035215-|-#N/A	-PerfAlign-98-|-TA26557_4113-|-34 kDa outer mitochondrial membrane protein porin [Solanum tuberosum (Potato)
Les.452.1.S1_at	P	P	P	P	61.0906	72.0762	202.484	208.781	1.63159	0.000518704	0.00689494	-PerfAlign-93.57-|-TA28707_4113-|-36I5.4 (Putative ABC (ATP-binding cassette) transporter transmembrane protein) [Oryza sativa (japonica cultivar-group)	-PerfAlign-92.56-|-CN216232-|-Multidrug resistance protein 17 [Arabidopsis thaliana (Mouse-ear cress)	-PerfAlign-66.11-|-TA28706_4113-|-36I5.4 (Putative ABC (ATP-binding cassette) transporter transmembrane protein) [Oryza sativa (japonica cultivar-group)
Les.3734.1.S1_at	A	M	P	P	16.1997	15.8309	64.807	37.9108	1.63002	0.00465357	0.0219094	-PerfAlign-89.51-|-TA26098_4113-|-F3F9.11 [Arabidopsis thaliana (Mouse-ear cress)	-PerfAlign-89.51-|-BQ515273-|-F3F9.11 [Arabidopsis thaliana (Mouse-ear cress)	-PerfAlign-80.08-|-TA26097_4113-|-F3F9.11 [Arabidopsis thaliana (Mouse-ear cress)
LesAffx.26238.1.A1_at	A	P	P	P	24.8386	21.122	82.4856	60.6877	1.62711	0.00155249	0.0117009	-PerfAlign-98-|-TA27320_4113-|-RAD23 protein	-PerfAlign-97-|-TA27321_4113-|-RAD23 protein	-PerfAlign-74.97-|-BE340397-|-Putative RAD23 protein [Oryza sativa (japonica cultivar-group)
Les.4752.1.S1_at	P	P	P	P	206.414	195.238	630.499	607.27	1.62403	0.000350211	0.00559166	-PerfAlign-93.79-|-TA27493_4113-|-F3L24.22 protein [Arabidopsis thaliana (Mouse-ear cress)	-PerfAlign-87.72-|-DN942166-|-#N/A	-PerfAlign-57.07-|-DV622875-|-#N/A
Les.1164.2.A1_at	A	A	P	P	6.99281	5.35465	18.8072	18.8886	1.623	0.00094758	0.00896882	-PerfAlign-38.44-|-CV504471-|-#N/A	-PerfAlign-13.84-|-TA28309_4113-|-catalytic [Arabidopsis thaliana	-PerfAlign-13.84-|-CK249690-|-OJ1485_B9.5 protein [Oryza sativa (japonica cultivar-group)
LesAffx.70067.1.S1_at	A	P	P	P	9.15927	13.6935	25.1681	47.2019	1.62182	0.0125888	0.040923	-PerfAlign-98-|-TA32374_4113-|-AT3g27160/MYF5_3 [Arabidopsis thaliana (Mouse-ear cress)	-PerfAlign-81.89-|-CV500623-|-AT3g27160/MYF5_3 [Arabidopsis thaliana (Mouse-ear cress)	-PerfAlign-77.39-|-CV497005-|-AT3g27160/MYF5_3 [Arabidopsis thaliana (Mouse-ear cress)
LesAffx.16979.1.S1_at	A	M	P	P	5.64866	10.3598	26.0612	21.2323	1.62059	0.00795553	0.0303251	-PerfAlign-89.53-|-BG589786-|-Putative RING protein [Populus alba x Populus tremula	-PerfAlign-36.39-|-TA32875_4113-|-Putative E3 ubiquitin ligase	-PerfAlign-36.39-|-CV499618-|-Putative RING zinc finger protein [Arabidopsis thaliana (Mouse-ear cress)
Les.2522.1.S1_at	A	A	P	P	12.6274	12.2898	36.2289	40.3164	1.61724	0.000410856	0.00621907	-PerfAlign-51.21-|-TA28304_4113-|-5S ribosomal protein L4	-PerfAlign-50.7-|-DN921831-|-#N/A	-PerfAlign-48.41-|-CK253470-|-5S ribosomal protein L4
LesAffx.62672.1.S1_at	A	A	P	P	20.5828	13.8097	58.6709	45.4712	1.61524	0.00341228	0.0183007	-PerfAlign-75.95-|-DR034689-|-#N/A	-PerfAlign-75.77-|-CK717697-|-Expressed protein [Arabidopsis thaliana (Mouse-ear cress)	-PerfAlign-56.25-|-BE343358-|-Hypothetical protein [Arabidopsis thaliana (Mouse-ear cress)
Les.5394.1.S1_at	P	P	P	P	148.458	157.781	511.671	427.956	1.61235	0.000609654	0.00733959	-PerfAlign-44.19-|-TA27191_4113-|-Hypothetical protein At5g19000 [Arabidopsis thaliana (Mouse-ear cress)	-PerfAlign-43.88-|-DR034120-|-#N/A	-PerfAlign-43.88-|-CV474022-|-#N/A
Les.3796.1.S1_at	A	A	P	P	33.23	32.6509	116.516	86.9904	1.61185	0.0011463	0.0100029	-PerfAlign-42.47-|-TA28281_4113-|-#N/A	-PerfAlign-42.47-|-TA28280_4113-|-#N/A	-PerfAlign-40.52-|-TA28281_4113-|-#N/A
Les.618.1.A1_at	P	P	P	P	122.34	112.633	390.26	327.927	1.60764	0.000630818	0.00751298	-PerfAlign-82.32-|-TA26465_4113-|-Hin19 [Nicotiana tabacum (Common tobacco)	-PerfAlign-81.42-|-CV498786-|-#N/A	-PerfAlign-78.74-|-TA26466_4113-|-Hin19 [Nicotiana tabacum (Common tobacco)
Les.2645.2.S1_at	A	P	P	P	14.453	14.4392	46.8962	41.2875	1.60691	0.000453364	0.00648226	-PerfAlign-98.97-|-CN215346-|-Calmodulin-related protein 3	-PerfAlign-98-|-CN514319-|-Calmodulin [Bidens pilosa (Bur-marigold) (Cuckold)	-PerfAlign-97-|-CN514320-|-Calmodulin-related protein 3
Les.1700.1.S1_at	P	P	P	P	30.3812	60.1124	133.909	126.473	1.60655	0.0100474	0.0352863	-PerfAlign-96-|-DQ191648-|-#N/A	-PerfAlign-89.69-|-CK861849-|-Hypothetical protein [Solanum tuberosum (Potato)	-PerfAlign-89.69-|-TA26712_4113-|-Ubiquitin fusion-degradation protein-like [Solanum tuberosum (Potato)
LesAffx.730.3.S1_at	A	P	P	P	11.2678	10.3338	30.9565	34.8463	1.60583	0.00049704	0.00680586	-PerfAlign-94.2-|-DN589247-|-#N/A	-PerfAlign-94.2-|-TA39236_4113-|-Genomic DNA	-PerfAlign-66.82-|-CK271962-|-#N/A
Les.455.3.S1_at	P	P	P	P	176.86	166.127	529.922	512.785	1.60462	0.000371899	0.00580785	-PerfAlign-95.03-|-BG590099-|-Nuclear RNA binding protein [Nicotiana tabacum (Common tobacco)	-PerfAlign-95.03-|-CV471612-|-Nuclear RNA binding protein-like [Solanum tuberosum (Potato)	-PerfAlign-95.03-|-TA22941_4113-|-Nuclear RNA binding protein-like [Solanum tuberosum (Potato)
Les.3221.1.S1_at	A	P	P	P	146.037	124.022	429.778	389.154	1.6035	0.000632433	0.00751569	-PerfAlign-59.13-|-TA29395_4113-|-Thioredoxin [Solanum berthaultii	-PerfAlign-58.05-|-TA29394_4113-|-Thioredoxin [Solanum berthaultii	-PerfAlign-57.43-|-DN922534-|-#N/A
Les.4355.2.A1_at	A	P	P	P	11.1698	19.3235	48.8831	40.2207	1.59366	0.00639693	0.0265797	-PerfAlign-91-|-TA34397_4113-|-#N/A	-PerfAlign-84.45-|-CV497075-|-#N/A	-PerfAlign-84.45-|-CK720338-|-#N/A
Les.5555.1.S1_at	A	A	P	P	19.7833	11.0584	47.9761	41.2208	1.58813	0.00712855	0.0280535	-PerfAlign-96.45-|-CK261487-|-Arogenate dehydrogenase [Arabidopsis thaliana (Mouse-ear cress)	-PerfAlign-96.22-|-DN908269-|-#N/A	-PerfAlign-5.29-|-CK259676-|-Hypothetical protein F11I4_4 [Arabidopsis thaliana (Mouse-ear cress)
Les.5678.1.S1_at	P	P	P	P	48.7194	59.0109	161.18	161.192	1.58792	0.000660323	0.00762962	-PerfAlign-98-|-TA34852_4113-|-unknown protein [Arabidopsis thaliana	-PerfAlign-52.79-|-DN906227-|-#N/A	-PerfAlign-14.89-|-CK862363-|-Hypothetical protein [Arabidopsis thaliana (Mouse-ear cress)
Les.1583.1.S1_at	P	P	P	P	50.6573	47.1737	162.51	132.858	1.58776	0.000750058	0.00819111	-PerfAlign-94.33-|-TA28783_4113-|-SAY1 [Arabidopsis thaliana	-PerfAlign-93.88-|-CK860936-|-Hypothetical protein T5C23.17 [Arabidopsis thaliana (Mouse-ear cress)	-PerfAlign-85.49-|-DN922676-|-#N/A
LesAffx.66478.1.S1_at	A	A	P	P	10.8224	10.3886	33.5325	29.879	1.57784	0.000478976	0.00671535	-PerfAlign-97.5-|-TA28279_4113-|-Putative aminotransferase [Arabidopsis thaliana (Mouse-ear cress)	-PerfAlign-96-|-TA28278_4113-|-Putative aminotransferase [Arabidopsis thaliana (Mouse-ear cress)	-PerfAlign-96-|-TA28277_4113-|-Putative aminotransferase [Arabidopsis thaliana (Mouse-ear cress)
LesAffx.21877.1.S1_at	A	M	P	P	15.7748	17.0431	61.1557	38.9495	1.57364	0.00345621	0.0183928	-PerfAlign-88.79-|-DN909034-|-#N/A	-PerfAlign-88.79-|-TA26351_4113-|-Putative ripening-related protein [Vitis vinifera (Grape)	-PerfAlign-88.71-|-CX699730-|-#N/A
LesAffx.66593.1.S1_at	A	A	P	P	16.8111	8.47	33.9886	37.0118	1.5716	0.011176	0.0379832	-PerfAlign-95.54-|-TA44544_4113-|-At1g53530 [Arabidopsis thaliana (Mouse-ear cress)	-PerfAlign-13.43-|-TA30317_4113-|-NADPH thioredoxin reductase [Oryza sativa (japonica cultivar-group)	-PerfAlign-12.03-|-TA47075_4113-|-#N/A
LesAffx.24571.1.S1_at	P	P	P	P	77.7179	91.0531	234.564	266.095	1.57041	0.000735337	0.00811566	-PerfAlign-100-|-CV502709-|-#N/A	-PerfAlign-100-|-CN213240-|-Putative AtRer1A [Oryza sativa (japonica cultivar-group)	-PerfAlign-100-|-CV434686-|-Putative AtRer1A [Oryza sativa (japonica cultivar-group)
Les.3522.1.S1_at	P	P	P	P	551.104	510.929	1573.67	1577.33	1.57001	0.000413373	0.0062261	-PerfAlign-79.13-|-TA26174_4113-|-Sucrose-phosphate synthase [Solanum tuberosum (Potato)	-PerfAlign-78.31-|-TA26175_4113-|-Sucrose-phosphate synthase [Solanum tuberosum (Potato)	-PerfAlign-62.15-|-CV493850-|-Sucrose-phosphate synthase [Solanum tuberosum (Potato)
Les.3346.1.S1_at	P	P	P	P	389.039	283.336	1041.53	929.684	1.56747	0.00169425	0.0122743	-PerfAlign-70.87-|-CK261402-|-Ubiquitin C variant [Homo sapiens (Human)	-PerfAlign-70.87-|-CV302436-|-Ubiquitin C variant [Homo sapiens (Human)	-PerfAlign-70.87-|-TA23307_4113-|-Ubiquitin C variant [Homo sapiens (Human)
LesAffx.3079.1.S1_at	A	P	P	P	112.307	105.873	291.931	355.384	1.56261	0.000763335	0.00823915	-PerfAlign-98-|-DN906999-|-#N/A	-PerfAlign-98-|-TA30913_4113-|-Hypothetical protein At1g01230 [Arabidopsis thaliana (Mouse-ear cress)	-PerfAlign-97-|-TA30911_4113-|-Hypothetical protein At1g01230 [Arabidopsis thaliana (Mouse-ear cress)
Les.2489.1.S1_at	P	P	P	P	387.044	445.283	1200.05	1251.26	1.56156	0.000557761	0.00709024	-PerfAlign-90.12-|-TA26227_4113-|-Probable phospholipid hydroperoxide glutathione peroxidase [Lycopersicon esculentum (Tomato)	-PerfAlign-89.94-|-TA26228_4113-|-Probable phospholipid hydroperoxide glutathione peroxidase [Lycopersicon esculentum (Tomato)	-PerfAlign-89.41-|-CN214149-|-Probable phospholipid hydroperoxide glutathione peroxidase [Lycopersicon esculentum (Tomato)
LesAffx.65412.1.S1_at	P	P	P	P	144.015	128.45	390.435	412.311	1.5607	0.000510821	0.00686883	-PerfAlign-95-|-TA32353_4113-|-Non-intrinsic ABC protein [Nicotiana benthamiana	-PerfAlign-90.45-|-DN906144-|-#N/A	-PerfAlign-84.08-|-TA48384_4113-|-Non-intrinsic ABC protein [Nicotiana benthamiana
LesAffx.59709.1.S1_at	P	P	P	P	120.201	125.939	323.239	406.417	1.55869	0.000912379	0.0088289	-PerfAlign-96.83-|-TA33158_4113-|-Hypothetical protein At1g07170/At2g30000 [Arabidopsis thaliana (Mouse-ear cress)	-PerfAlign-96.83-|-CK852206-|-OSJNBa0084K01.16 protein [Oryza sativa (japonica cultivar-group)	-PerfAlign-94.48-|-CV302926-|-Hypothetical protein At1g07170/At2g30000 [Arabidopsis thaliana (Mouse-ear cress)
LesAffx.10488.1.S1_at	A	A	P	P	20.6617	22.6673	55.8361	72.775	1.55853	0.00121982	0.0102167	-PerfAlign-96-|-DR035200-|-#N/A	-PerfAlign-96-|-TA45278_4113-|-Hypothetical protein [Arabidopsis thaliana (Mouse-ear cress)	-PerfAlign-13.95-|-CV651523-|-#N/A
LesAffx.8187.2.S1_at	P	P	P	P	310.048	274.186	885.142	830.558	1.55617	0.000545186	0.00705099	-PerfAlign-74.04-|-TA28583_4113-|-Putative CEO protein [Oryza sativa (japonica cultivar-group)	-PerfAlign-31.41-|-CK850949-|-#N/A	-PerfAlign-4.49-|-DN849176-|-#N/A
Les.4017.1.S1_at	A	A	P	P	24.2733	31.1445	77.8	83.8771	1.55485	0.00108531	0.0096426	-PerfAlign-79.36-|-BQ514665-|-Expressed protein [Arabidopsis thaliana (Mouse-ear cress)	-PerfAlign-52.35-|-TA42954_4113-|-Expressed protein [Arabidopsis thaliana (Mouse-ear cress)	-PerfAlign-4.61-|-BQ510543-|-#N/A
Les.1883.1.A1_at	P	P	P	P	73.1866	74.4066	207.967	225.64	1.55361	0.000441824	0.00641888	-PerfAlign-100-|-TA37759_4113-|-#N/A	-PerfAlign-96.21-|-DN907396-|-#N/A	-PerfAlign-13.64-|-TA23693_4113-|-F8K7.13 protein [Arabidopsis thaliana (Mouse-ear cress)
LesAffx.44563.1.A1_at	A	A	A	A	15.6685	10.7205	41.3515	34.9239	1.55196	0.00285168	0.0164109	-PerfAlign-71.97-|-TA36971_4113-|-Putative chorismate mutase [Fagus sylvatica (Beechnut)	-PerfAlign-17.51-|-TA36971_4113-|-Putative chorismate mutase [Fagus sylvatica (Beechnut)	-PerfAlign-7.19-|-DR036607-|-#N/A
LesAffx.10955.1.S1_at	A	A	P	M	11.0479	15.2702	40.4544	35.8256	1.5514	0.00186764	0.0129419	-PerfAlign-91.18-|-CK863189-|-Prephenate dehydratase [Ipomoea trifida (Morning glory)	-PerfAlign-90.97-|-DN906378-|-#N/A	-PerfAlign-89.98-|-TA26550_4113-|-Prephenate dehydratase [Ipomoea trifida (Morning glory)
LesAffx.66459.1.S1_at	M	P	P	P	68.7501	60.7478	195.627	182.716	1.54868	0.000563938	0.00710588	-PerfAlign-99-|-BE341112-|-RING-H2 finger protein ATL5F [Arabidopsis thaliana (Mouse-ear cress)	-PerfAlign-94.86-|-TA37160_4113-|-#N/A	-PerfAlign-74.06-|-CN215096-|-Hypothetical protein At4g33565/T16L1.1 [Arabidopsis thaliana (Mouse-ear cress)
Les.574.1.S1_at	A	A	P	P	3.49131	4.16758	11.3246	10.9917	1.54837	0.000685925	0.00780888	-PerfAlign-94-|-TA33007_4113-|-Hypothetical protein AT4g34190 [Arabidopsis thaliana (Mouse-ear cress)	-PerfAlign-56.75-|-DN907402-|-#N/A	-PerfAlign-34.48-|-DN907403-|-#N/A
Les.4740.1.S1_at	A	A	M	P	7.29538	8.75399	32.0167	17.0565	1.54804	0.0101135	0.0354496	-PerfAlign-57.64-|-BF460071-|-Hypothetical protein At4g29070 [Arabidopsis thaliana (Mouse-ear cress)	-PerfAlign-4.67-|-CK250419-|-#N/A	-PerfAlign-4.27-|-CV286589-|-Disease resistance protein RPP13 variant [Arabidopsis thaliana (Mouse-ear cress)
Les.5475.1.S1_at	A	A	P	P	12.5425	11.2714	37.9883	31.7294	1.54594	0.00081687	0.00835211	-PerfAlign-91.73-|-TA32638_4113-|-nucleotide binding [Arabidopsis thaliana	-PerfAlign-77.66-|-DN942156-|-#N/A	-PerfAlign-6.8-|-BQ512644-|-#N/A
Les.631.3.S1_at	P	P	P	P	427.981	409.745	1257.64	1177.86	1.53923	0.000453109	0.00648226	-PerfAlign-97-|-CK718558-|-Amino acid transporter-like protein [Arabidopsis thaliana (Mouse-ear cress)	-PerfAlign-96-|-TA23202_4113-|-Amino acid transporter-like protein [Arabidopsis thaliana (Mouse-ear cress)	-PerfAlign-96-|-TA23145_4113-|-Gb|AAF27127.1 [Arabidopsis thaliana (Mouse-ear cress)
LesAffx.71532.1.S1_at	A	A	A	P	6.4604	6.71231	20.3795	17.9351	1.53766	0.000559997	0.00709024	-PerfAlign-93.18-|-TA32855_4113-|-Hypothetical protein T1E4.10 [Arabidopsis thaliana (Mouse-ear cress)	-PerfAlign-93.18-|-BG597038-|-Hypothetical protein T1E4.10 [Arabidopsis thaliana (Mouse-ear cress)	-PerfAlign-93-|-DN589417-|-#N/A
Les.502.2.S1_at	A	P	P	P	80.986	90.8123	252.36	245.463	1.53714	0.000524171	0.00692911	-PerfAlign-96-|-DR751928-|-#N/A	-PerfAlign-96-|-BG595902-|-Citrate synthase 2	-PerfAlign-96-|-TA26248_4113-|-Citrate synthase 3
Les.3228.2.S1_at	A	P	M	P	9.13435	6.07986	25.649	18.1856	1.5351	0.00574639	0.0249917	-PerfAlign-98-|-TA28531_4113-|-Cysteine protease [Solanum tuberosum (Potato)	-PerfAlign-48.14-|-CK276922-|-Cysteine protease [Solanum tuberosum (Potato)	-PerfAlign-48.14-|-TA24310_4113-|-Cysteine protease [Solanum tuberosum (Potato)
Les.5373.1.S1_at	P	P	P	P	200.872	185.518	605.235	516.998	1.53491	0.000699652	0.00793183	-PerfAlign-86.32-|-TA32140_4113-|-#N/A	-PerfAlign-72.16-|-BQ119367-|-#N/A	-PerfAlign-70.29-|-BE343352-|-#N/A
Les.5871.1.S1_at	P	P	P	P	313.482	307.767	945.471	851.941	1.53078	0.000508395	0.0068536	-PerfAlign-88.25-|-TA26571_4113-|-Succinate dehydrogenase [ubiquinone	-PerfAlign-86.07-|-DN849063-|-#N/A	-PerfAlign-29.45-|-CV473668-|-#N/A
LesAffx.53650.1.S1_at	A	P	P	P	46.8251	54.619	154.777	137.814	1.53004	0.0007756	0.00825027	-PerfAlign-98.47-|-BQ509040-|-Putative U3 small nucleolar ribonucleoprotein protein; 73469-75667 [Arabidopsis thaliana (Mouse-ear cress)	-PerfAlign-98-|-TA31930_4113-|-Putative U3 snoRNP protein IMP4 [Oryza sativa (japonica cultivar-group)	-PerfAlign-97-|-TA31931_4113-|-Putative U3 small nucleolar ribonucleoprotein protein; 73469-75667 [Arabidopsis thaliana (Mouse-ear cress)
Les.5623.1.S1_at	A	A	P	P	13.7087	9.84941	37.3784	30.067	1.52859	0.00269458	0.0159412	-PerfAlign-74.05-|-TA38242_4113-|-#N/A	-PerfAlign-66.23-|-TA38241_4113-|-#N/A	-PerfAlign-48.24-|-DR037228-|-#N/A
LesAffx.17970.1.S1_at	P	P	P	P	275.933	308.336	846.324	835.202	1.52726	0.000525533	0.00692911	-PerfAlign-97.35-|-TA25822_4113-|-Putative small nuclear ribonucleoprotein polypeptide F [Arabidopsis thaliana (Mouse-ear cress)	-PerfAlign-93.76-|-TA25821_4113-|-Putative small nuclear ribonucleoprotein polypeptide F [Arabidopsis thaliana (Mouse-ear cress)	-PerfAlign-90.39-|-TA25819_4113-|-ATP synthase gamma chain
Les.306.1.S1_at	A	P	P	P	7.53499	12.1598	31.8514	23.8989	1.52725	0.00667611	0.0271397	-PerfAlign-93.22-|-TA34520_4113-|-Hypothetical protein [Arabidopsis thaliana (Mouse-ear cress)	-PerfAlign-84.44-|-CV302220-|-POZ/BTB containing-protein AtPOB1 [Arabidopsis thaliana (Mouse-ear cress)	-PerfAlign-26.23-|-DN940514-|-#N/A
LesAffx.23154.1.S1_at	P	P	P	P	199.525	233.827	652.167	590.602	1.52271	0.000766291	0.00823915	-PerfAlign-96.64-|-TA32007_4113-|-Signal peptidase 22 kDa subunit [Medicago truncatula (Barrel medic)	-PerfAlign-91.23-|-CK852267-|-Signal peptidase protein-like protein [Cucumis melo (Muskmelon)	-PerfAlign-89.76-|-DN849298-|-#N/A
LesAffx.37475.1.S1_at	A	M	P	P	13.5077	22.1712	53.2082	46.3258	1.5205	0.00540974	0.024029	-PerfAlign-28.54-|-BI406192-|-#N/A	-PerfAlign-14.29-|-DN921432-|-#N/A	-PerfAlign-14.29-|-TA32318_4113-|-Hypothetical protein C7A10.450 [Arabidopsis thaliana (Mouse-ear cress)
Les.2565.1.S1_at	P	P	P	P	346.357	320.56	1007.03	903.598	1.51743	0.000591322	0.00724971	-PerfAlign-97-|-CV506731-|-#N/A	-PerfAlign-97-|-CO502474-|-Stromal cell-derived factor 2-like protein [Oryza sativa (japonica cultivar-group)	-PerfAlign-97-|-TA27422_4113-|-Stromal cell-derived factor 2-like protein precursor [Arabidopsis thaliana (Mouse-ear cress)
Les.5955.1.S1_at	A	P	P	P	16.7853	8.6652	34.3225	34.6936	1.51666	0.0111798	0.0379832	-PerfAlign-60.67-|-BQ509271-|-CENP-C [Lycopersicon esculentum (Tomato)	-PerfAlign-26.75-|-TA37142_4113-|-CENP-C [Solanum tuberosum (Potato)	-PerfAlign-4.33-|-CX162384-|-#N/A
Les.1456.1.A1_at	P	P	P	P	180.138	178.371	592.005	444.162	1.51636	0.001424	0.0111352	-PerfAlign-90-|-BQ122079-|-#N/A	-PerfAlign-14.39-|-CN213425-|-Osmotin-like protein [Solanum phureja	-PerfAlign-14.39-|-TA24469_4113-|-Pathogenesis-related protein (PR-5 protein) precursor [Lycopersicon esculentum (Tomato)
LesAffx.286.2.S1_a_at	P	P	P	P	746.937	817.119	2222.8	2246.73	1.51626	0.000500827	0.00680586	-PerfAlign-97-|-CK853268-|-Similar to aquaporin [Lycopersicon esculentum (Tomato)	-PerfAlign-97-|-TA24219_4113-|-Similar to aquaporin [Lycopersicon esculentum (Tomato)	-PerfAlign-97-|-CV429525-|-Similar to aquaporin [Lycopersicon esculentum (Tomato)
Les.4604.1.S1_at	P	P	P	P	226.029	226.569	568.438	736.657	1.51577	0.0011966	0.0101239	-PerfAlign-45.86-|-TA31486_4113-|-#N/A	-PerfAlign-45.55-|-DN922814-|-#N/A	-PerfAlign-44.36-|-CV502403-|-#N/A
Les.4228.2.A1_at	A	A	P	P	37.6942	43.1466	106.752	123.88	1.51174	0.00085391	0.00853753	-PerfAlign-93.44-|-DN922190-|-#N/A	-PerfAlign-49.93-|-BG888914-|-Synaptobrevin-like protein [Oryza sativa (japonica cultivar-group)	-PerfAlign-49.53-|-CK861421-|-Synaptobrevin-like protein [Oryza sativa (japonica cultivar-group)
Les.4475.1.S1_a_at	P	P	P	P	110.904	84.4341	299.703	253.872	1.51121	0.00176053	0.0125037	-PerfAlign-11.38-|-TA46445_4113-|-Arm repeat containing protein homolog [Arabidopsis thaliana (Mouse-ear cress)	-PerfAlign-10.69-|-BE342234-|-#N/A	-PerfAlign-10.69-|-TA47165_4113-|-Hypothetical protein F27K7.9 [Arabidopsis thaliana (Mouse-ear cress)
LesAffx.17129.1.S1_at	A	M	P	P	18.6887	26.606	64.119	62.9433	1.51044	0.00218568	0.0140334	-PerfAlign-96-|-TA29882_4113-|-RNA polymerase subunit [Arabidopsis thaliana (Mouse-ear cress)	-PerfAlign-94-|-TA29881_4113-|-RNA polymerase subunit [Arabidopsis thaliana (Mouse-ear cress)	-PerfAlign-12.05-|-TA39731_4113-|-AT5g66420/K1F13_7 [Arabidopsis thaliana (Mouse-ear cress)
LesAffx.45975.1.S1_at	A	A	P	P	8.5547	11.1736	24.5057	31.5472	1.50787	0.0023968	0.014862	-PerfAlign-97-|-TA29360_4113-|-Putative lipase; 20450-21648 [Arabidopsis thaliana (Mouse-ear cress)	-PerfAlign-94-|-TA29359_4113-|-Putative lipase; 20450-21648 [Arabidopsis thaliana (Mouse-ear cress)	-PerfAlign-16.1-|-BM112247-|-#N/A
Les.246.1.S1_at	P	P	P	P	282.178	377.765	798.448	1076.21	1.50549	0.00325494	0.0177819	-PerfAlign-65.03-|-DN938221-|-#N/A	-PerfAlign-65.03-|-DR034586-|-#N/A	-PerfAlign-65.03-|-CV472251-|-Hypothetical protein [Solanum tuberosum (Potato)
LesAffx.50936.1.S1_at	A	A	P	P	14.4529	14.1366	42.1139	39.0347	1.50413	0.000499708	0.00680586	-PerfAlign-97-|-TA32408_4113-|-Hypothetical protein At3g15430 [Arabidopsis thaliana (Mouse-ear cress)	-PerfAlign-96-|-TA32407_4113-|-Arabidopsis thaliana genomic DNA	-PerfAlign-94-|-CK860885-|-Hypothetical protein At3g15430 [Arabidopsis thaliana (Mouse-ear cress)
Les.5543.1.S1_at	P	P	P	P	371.966	392.69	1102.19	1065.95	1.5039	0.000479579	0.00671535	-PerfAlign-93.8-|-TA27742_4113-|-Expressed protein [Oryza sativa (japonica cultivar-group)	-PerfAlign-89.96-|-TA27741_4113-|-Expressed protein [Oryza sativa (japonica cultivar-group)	-PerfAlign-66.11-|-TA29923_4113-|-Expressed protein [Oryza sativa (japonica cultivar-group)
Les.3306.2.S1_at	P	P	P	P	515.409	422.666	1384.12	1264.73	1.50321	0.000964476	0.00902676	-PerfAlign-95.2-|-CK862762-|-Cathepsin B-like cysteine proteinase [Nicotiana rustica (Aztec tobacco)	-PerfAlign-95.01-|-TA27249_4113-|-Cathepsin B-like cysteine proteinase [Nicotiana rustica (Aztec tobacco)	-PerfAlign-94-|-CN213374-|-Cathepsin B-like cysteine proteinase [Nicotiana rustica (Aztec tobacco)
LesAffx.47885.1.S1_at	P	P	P	P	22.8237	41.6898	96.9484	78.0734	1.49591	0.0106942	0.0367947	-PerfAlign-94-|-TA28885_4113-|-F5M15.18 [Arabidopsis thaliana (Mouse-ear cress)	-PerfAlign-87.95-|-DR037026-|-#N/A	-PerfAlign-84.3-|-TA28884_4113-|-F5M15.18 [Arabidopsis thaliana (Mouse-ear cress)
LesAffx.70325.2.S1_at	A	A	P	P	12.08	16.7078	42.9527	37.343	1.49522	0.00226979	0.0143023	-PerfAlign-100-|-TA26357_4113-|-At2g18730/MSF3.11 [Arabidopsis thaliana (Mouse-ear cress)	-PerfAlign-91.03-|-CX162689-|-#N/A	-PerfAlign-85.34-|-TA42569_4113-|-Diacylglycerol kinase-like protein [Arabidopsis thaliana (Mouse-ear cress)
Les.4683.1.A1_at	A	A	P	P	4.80086	4.83968	15.5414	11.8656	1.49428	0.0013558	0.0108204	-PerfAlign-96.22-|-DR035673-|-#N/A	-PerfAlign-96-|-TA32522_4113-|-OSJNBa0041A02.8 protein [Oryza sativa (japonica cultivar-group)	-PerfAlign-94.92-|-CK719444-|-Plastid protein [Arabidopsis thaliana (Mouse-ear cress)
Les.2288.1.S1_at	P	A	P	P	112.609	73.2544	269.704	241.653	1.491	0.00394238	0.0199103	-PerfAlign-74.52-|-CV497281-|-Putative MO25-like protein At5g4754 [Arabidopsis thaliana (Mouse-ear cress)	-PerfAlign-69.72-|-DN923291-|-#N/A	-PerfAlign-60.23-|-TA28224_4113-|-Putative MO25-like protein At5g4754 [Arabidopsis thaliana (Mouse-ear cress)
LesAffx.69210.1.S1_at	A	A	P	P	16.8608	10.1008	46.1931	28.9457	1.48644	0.0138202	0.0437323	-PerfAlign-95-|-TA38889_4113-|-#N/A	-PerfAlign-8.64-|-TA35982_4113-|-AT5g64160/MHJ24_14 [Arabidopsis thaliana (Mouse-ear cress)	-PerfAlign-7.89-|-TA40620_4113-|-#N/A
Les.4987.1.S1_at	P	M	P	P	53.9074	51.6212	123.03	177.389	1.48566	0.00255699	0.0154239	-PerfAlign-89.25-|-DV627255-|-#N/A	-PerfAlign-66.63-|-TA35214_4113-|-Putative senescence-associated protein [Solanum demissum (Wild potato)	-PerfAlign-45.28-|-DN849916-|-#N/A
Les.209.1.S1_at	P	P	P	P	92.5969	114.512	259.051	320.772	1.48513	0.00168947	0.0122743	-PerfAlign-38.5-|-TA26288_4113-|-Chorismate synthase 1	-PerfAlign-38.5-|-TA26290_4113-|-Chorismate synthase 1	-PerfAlign-38.5-|-TA26289_4113-|-Chorismate synthase 1
LesAffx.57009.1.S1_at	P	P	P	P	38.932	44.193	130.217	103.431	1.48434	0.00133333	0.0107746	-PerfAlign-95.13-|-TA33904_4113-|-#N/A	-PerfAlign-66.08-|-BF054442-|-Putative BRI1-KD interacting protein 118 [Oryza sativa (japonica cultivar-group)	-PerfAlign-16.67-|-BF054442-|-Putative BRI1-KD interacting protein 118 [Oryza sativa (japonica cultivar-group)
Les.824.1.S1_at	P	P	P	P	43.2267	85.1607	179.768	160.139	1.4836	0.0135846	0.0431507	-PerfAlign-92.74-|-TA30812_4113-|-Glucose-6-phosphate 1-dehydrogenase precursor [Solanum tuberosum (Potato)	-PerfAlign-85.47-|-TA30811_4113-|-Glucose 6-phosphate dehydrogenase [Solanum tuberosum (Potato)	-PerfAlign-38-|-TA36677_4113-|-Glucose-6-phosphate 1-dehydrogenase
LesAffx.7368.1.S1_at	P	P	P	P	9.95663	16.1584	34.1655	36.7225	1.48159	0.00522201	0.0234447	-PerfAlign-99-|-TA34231_4113-|-Expressed protein [Arabidopsis thaliana (Mouse-ear cress)	-PerfAlign-99-|-CV476308-|-Hypothetical protein B1274F11.38 [Oryza sativa (japonica cultivar-group)	-PerfAlign-16.67-|-BE920408-|-#N/A
Les.4312.2.S1_at	P	P	P	P	847.413	982.233	2607.59	2488.47	1.48135	0.000724787	0.00811492	-PerfAlign-96-|-DN907774-|-#N/A	-PerfAlign-96-|-TA26764_4113-|-14 kDa proline-rich protein DC2.15 precursor [Daucus carota (Carrot)	-PerfAlign-95.21-|-CK853025-|-Expressed protein [Arabidopsis thaliana (Mouse-ear cress)
LesAffx.64285.1.S1_at	A	A	P	P	11.8981	14.4927	33.1543	40.526	1.48099	0.0015099	0.0115794	-PerfAlign-96-|-DN850016-|-#N/A	-PerfAlign-96-|-DN850017-|-#N/A	-PerfAlign-96-|-TA30259_4113-|-30S ribosomal protein S9
LesAffx.60265.1.S1_at	M	P	P	P	35.8722	35.9567	104.067	96.4298	1.4799	0.000530451	0.00696008	-PerfAlign-100-|-TA39519_4113-|-Signal recognition particle 19 kDa protein [Oryza sativa (Rice)	-PerfAlign-98-|-DN909176-|-#N/A	-PerfAlign-19.16-|-DN907563-|-#N/A
Les.4583.1.S1_at	P	P	P	P	179.968	292.781	519.225	788.797	1.47923	0.0112134	0.0380587	-PerfAlign-94-|-TA27363_4113-|-Nucleotide sugar epimerase-like protein [Arabidopsis thaliana (Mouse-ear cress)	-PerfAlign-83.83-|-DN923204-|-#N/A	-PerfAlign-80.45-|-CK273572-|-Putative nucleotide sugar epimerase [Oryza sativa (japonica cultivar-group)
LesAffx.14840.1.S1_at	M	P	P	P	126.389	141.606	373.482	371.982	1.47826	0.00060693	0.00732507	-PerfAlign-14.17-|-CN463054-|-#N/A	-PerfAlign-14.17-|-CK853086-|-F17A17.29 protein [Arabidopsis thaliana (Mouse-ear cress)	-PerfAlign-14.17-|-TA38841_4113-|-Hypothetical protein [Arabidopsis thaliana (Mouse-ear cress)
Les.1159.1.S1_at	M	P	P	P	97.6287	93.582	264.112	267.583	1.47573	0.000498477	0.00680586	-PerfAlign-94-|-TA32727_4113-|-unnamed protein product [Oryza sativa (japonica cultivar-group)	-PerfAlign-69.09-|-TA32726_4113-|-Hypothetical protein F4F15.15 [Arabidopsis thaliana (Mouse-ear cress)	-PerfAlign-10.01-|-TA38715_4113-|-#N/A
Les.569.1.A1_at	P	P	P	P	66.6652	78.6812	197.767	205.137	1.47564	0.000794688	0.00828273	-PerfAlign-85.09-|-TA44045_4113-|-Unknow protein [Oryza sativa (japonica cultivar-group)	-PerfAlign-16.49-|-CV468826-|-#N/A	-PerfAlign-14.76-|-CV504738-|-#N/A
Les.3141.1.S1_at	P	P	P	P	318.167	287.27	887.049	796.569	1.47531	0.00071397	0.00805879	-PerfAlign-98.26-|-AW906515-|-Putative mitochondrial ATP synthase [Solanum demissum (Wild potato)	-PerfAlign-97.41-|-CK860208-|-Putative mitochondrial ATP synthase [Solanum demissum (Wild potato)	-PerfAlign-97-|-TA28240_4113-|-Putative mitochondrial ATP synthase [Solanum demissum (Wild potato)
LesAffx.9854.1.A1_at	P	A	P	P	49.7507	27.1741	107.272	97.0825	1.47273	0.009987	0.035097	-PerfAlign-94.77-|-CK260786-|-Hypothetical protein OSJNBa0013D02.8 [Oryza sativa (japonica cultivar-group)	-PerfAlign-92.75-|-CN514307-|-Alternative splicing regulator [Triticum aestivum (Wheat)	-PerfAlign-92.65-|-CK720274-|-Alternative splicing regulator [Triticum aestivum (Wheat)
Les.3135.1.S1_at	P	P	P	P	278.171	207.995	652.314	681.912	1.47132	0.00167738	0.0122583	-PerfAlign-91.66-|-CV503172-|-#N/A	-PerfAlign-91.66-|-TA30400_4113-|-Putative ubiquitin-conjugating enzyme E2 [Arabidopsis thaliana (Mouse-ear cress)	-PerfAlign-90.56-|-CN216619-|-Putative ubiquitin-conjugating enzyme E2 [Arabidopsis thaliana (Mouse-ear cress)
LesAffx.4763.1.S1_at	A	M	P	A	8.42874	6.05795	21.1617	18.5102	1.46974	0.00247887	0.0151957	-PerfAlign-91.37-|-TA33453_4113-|-Putative embryo-abundant protein [Arabidopsis thaliana (Mouse-ear cress)	-PerfAlign-90.58-|-DV623598-|-#N/A	-PerfAlign-44.44-|-BI434706-|-Embryo-abundant protein EMB [Pisum sativum (Garden pea)
Les.4916.1.S1_at	A	A	P	P	18.6332	18.4237	52.9856	49.6865	1.46951	0.00053043	0.00696008	-PerfAlign-54.83-|-TA33254_4113-|-Putative 26S proteasome regulatory subunit [Oryza sativa (japonica cultivar-group)	-PerfAlign-18.2-|-TA46546_4113-|-#N/A	-PerfAlign-14.52-|-DR036126-|-#N/A
LesAffx.730.1.S1_at	A	P	P	P	12.5622	18.9352	40.1187	45.1666	1.46468	0.00383831	0.019604	-PerfAlign-98-|-CK271961-|-Genomic DNA	-PerfAlign-23.52-|-DN589247-|-#N/A	-PerfAlign-13.22-|-CO502470-|-#N/A
Les.5415.1.S1_at	P	P	P	P	764.655	662.362	2037.87	1886.81	1.46222	0.000796943	0.00828273	-PerfAlign-95-|-CX162510-|-#N/A	-PerfAlign-95-|-CV302304-|-Hypothetical protein [Solanum tuberosum (Potato)	-PerfAlign-95-|-CN212865-|-Hypothetical protein [Solanum tuberosum (Potato)
Les.2182.3.S1_at	A	P	P	P	27.4477	35.4915	88.9603	83.1216	1.46212	0.00144406	0.0112272	-PerfAlign-96-|-TA27739_4113-|-Putative aspartate aminotransferase [Oryza sativa (japonica cultivar-group)	-PerfAlign-22.05-|-CX699552-|-#N/A	-PerfAlign-22.05-|-CK267184-|-Pre-pro-cysteine proteinase precursor [Lycopersicon esculentum (Tomato)
Les.5282.1.S1_at	P	P	P	P	45.6799	46.2099	114.841	138.936	1.45908	0.000933534	0.00895367	-PerfAlign-57.48-|-BQ510735-|-#N/A	-PerfAlign-52.07-|-TA46025_4113-|-#N/A	-PerfAlign-7.86-|-TA47985_4113-|-At1g52190/F9I5_4 [Arabidopsis thaliana (Mouse-ear cress)
Les.3110.1.S1_at	P	P	P	P	102.649	86.5881	261.778	256.232	1.45792	0.000843352	0.00847889	-PerfAlign-95.81-|-TA27132_4113-|-Hypothetical protein At3g17800; MEB5.2 [Arabidopsis thaliana (Mouse-ear cress)	-PerfAlign-86.52-|-TA27131_4113-|-T1N15.6 [Arabidopsis thaliana (Mouse-ear cress)	-PerfAlign-77.77-|-CV498654-|-Hypothetical protein At3g17800; MEB5.2 [Arabidopsis thaliana (Mouse-ear cress)
LesAffx.69792.1.S1_at	A	A	P	P	18.785	16.7251	58.6852	40.374	1.45741	0.00317432	0.0175356	-PerfAlign-14.29-|-CX700291-|-#N/A	-PerfAlign-13.43-|-DN939505-|-#N/A	-PerfAlign-13.43-|-CN464542-|-#N/A
LesAffx.66270.1.S1_at	P	P	P	P	248.1	141.535	585.287	448.119	1.45048	0.0109908	0.0375295	-PerfAlign-69.6-|-TA30845_4113-|-CBL-interacting serine/threonine-protein kinase 11 [Arabidopsis thaliana (Mouse-ear cress)	-PerfAlign-59.39-|-TA37648_4113-|-CBL-interacting serine/threonine-protein kinase 11 [Arabidopsis thaliana (Mouse-ear cress)	-PerfAlign-50.02-|-TA30846_4113-|-Ser/Thr protein kinase [Lotus japonicus
Les.4405.1.A1_at	P	P	P	P	7.77617	11.007	22.8195	27.7814	1.44442	0.00344266	0.0183928	-PerfAlign-90.62-|-CV469349-|-Mg protoporphyrin IX chelatase [Nicotiana tabacum (Common tobacco)	-PerfAlign-89.66-|-BM406857-|-ADP	-PerfAlign-84-|-CK271047-|-Mg protoporphyrin IX chelatase [Nicotiana tabacum (Common tobacco)
LesAffx.59059.2.S1_at	A	A	P	P	4.83357	7.24906	16.5815	15.5495	1.43971	0.00372247	0.0192665	-PerfAlign-93-|-TA46925_4113-|-F20P5.18 protein [Arabidopsis thaliana (Mouse-ear cress)	-PerfAlign-13.53-|-TA44262_4113-|-F18O14.2 [Arabidopsis thaliana (Mouse-ear cress)	-PerfAlign-13.43-|-TA45238_4113-|-#N/A
LesAffx.6281.1.S1_at	A	A	P	P	9.66226	10.8335	35.4246	21.7141	1.43873	0.00627084	0.0264464	-PerfAlign-14.39-|-TA43070_4113-|-Hypothetical protein At1g64880 [Arabidopsis thaliana (Mouse-ear cress)	-PerfAlign-12.88-|-TA39535_4113-|-Putative polynucleotide phosphorylase [Arabidopsis thaliana (Mouse-ear cress)	-PerfAlign-12.12-|-DN589698-|-#N/A
Les.468.1.S1_at	A	P	P	P	46.0312	56.1335	149.835	126.246	1.43599	0.00151919	0.0115808	-PerfAlign-98-|-CV503068-|-#N/A	-PerfAlign-98-|-TA35198_4113-|-Histone deacetylase [Arabidopsis thaliana (Mouse-ear cress)	-PerfAlign-97.79-|-TA35197_4113-|-Histone deacetylase [Arabidopsis thaliana (Mouse-ear cress)
Les.2631.2.S1_at	P	P	P	P	51.8634	74.3129	166.826	168.921	1.43511	0.00278527	0.0161967	-PerfAlign-95-|-TA32243_4113-|-GPI-anchored protein [Arabidopsis thaliana (Mouse-ear cress)	-PerfAlign-64.24-|-TA36660_4113-|-GPI-anchored protein [Arabidopsis thaliana (Mouse-ear cress)	-PerfAlign-23.06-|-CV506776-|-#N/A
Les.5624.1.S1_at	A	A	P	P	6.89665	6.80147	16.4244	20.7004	1.4288	0.00129016	0.0106414	-PerfAlign-65.57-|-CV474480-|-#N/A	-PerfAlign-3.79-|-TA48627_4113-|-Putative translation initiation factor IF-1	-PerfAlign-3.59-|-CV499571-|-#N/A
LesAffx.58985.1.S1_at	A	A	P	P	17.2638	19.8782	49.3327	50.2359	1.42616	0.000797857	0.00828273	-PerfAlign-97-|-TA30820_4113-|-Putative mitotic checkpoint protein [Oryza sativa (japonica cultivar-group)	-PerfAlign-97-|-BG886785-|-Putative mitotic checkpoint protein [Oryza sativa (japonica cultivar-group)	-PerfAlign-40.9-|-CV471618-|-Mitotic checkpoint protein
Les.2817.1.S1_at	A	A	P	M	5.0721	4.7014	16.2017	10.6195	1.42552	0.00431832	0.0210251	-PerfAlign-95-|-TA29983_4113-|-ATP citrate lyase b-subunit [Lupinus albus (White lupin)	-PerfAlign-90.17-|-TA29982_4113-|-ATP citrate lyase b-subunit [Lupinus albus (White lupin)	-PerfAlign-59.54-|-DN941732-|-#N/A
LesAffx.70089.1.S1_at	P	P	P	P	63.0656	63.659	165.182	175.124	1.42454	0.000595285	0.00728183	-PerfAlign-99-|-TA31002_4113-|-Transcription factor DP1 [Populus tremula x Populus tremuloides	-PerfAlign-90.46-|-DN589224-|-#N/A	-PerfAlign-77.1-|-TA31001_4113-|-Hypothetical protein [Arabidopsis thaliana (Mouse-ear cress)
LesAffx.44417.1.S1_at	A	A	M	P	17.0666	21.8242	45.5741	58.8308	1.42384	0.00278061	0.0161967	-PerfAlign-94.2-|-CV435440-|-#N/A	-PerfAlign-94-|-TA32827_4113-|-#N/A	-PerfAlign-5.74-|-DN588032-|-#N/A
LesAffx.48114.1.S1_at	A	A	A	M	3.51444	3.62896	7.42684	12.3218	1.42152	0.00672798	0.0272155	-PerfAlign-96-|-TA27018_4113-|-Hypothetical protein [Arabidopsis thaliana (Mouse-ear cress)	-PerfAlign-82.82-|-CK250160-|-Similarity to S-ribonuclease binding protein [Arabidopsis thaliana (Mouse-ear cress)	-PerfAlign-64.14-|-TA27019_4113-|-#N/A
Les.3703.1.S1_at	P	P	P	P	124.956	140.361	350.674	358.331	1.42043	0.000729821	0.00811566	-PerfAlign-96.59-|-CV501375-|-#N/A	-PerfAlign-96.59-|-TA23961_4113-|-Nt-iaa28 deduced protein [Nicotiana tabacum (Common tobacco)	-PerfAlign-95.74-|-DN907164-|-#N/A
LesAffx.66753.1.S1_at	P	P	P	P	222.582	203.703	610.008	531.528	1.41908	0.000905853	0.00878287	-PerfAlign-85.4-|-DN905756-|-#N/A	-PerfAlign-85.01-|-TA28928_4113-|-Hypothetical protein F12E4_230 [Arabidopsis thaliana (Mouse-ear cress)	-PerfAlign-74.93-|-CN514340-|-#N/A
Les.2702.1.S1_a_at	A	A	A	P	7.48143	7.5801	14.9346	27.0133	1.41533	0.0105062	0.0363791	-PerfAlign-59.64-|-TA26908_4113-|-Acid invertase [Solanum tuberosum (Potato)	-PerfAlign-57.56-|-DR034706-|-#N/A	-PerfAlign-52.69-|-TA26907_4113-|-Beta-fructofuranosidase [Solanum tuberosum (Potato)
Les.3262.3.S1_at	A	P	P	P	29.4441	46.8411	91.9854	106.27	1.41266	0.00615316	0.0261932	-PerfAlign-96-|-TA27185_4113-|-Expressed protein [Arabidopsis thaliana (Mouse-ear cress)	-PerfAlign-76.06-|-CN215368-|-Expressed protein [Arabidopsis thaliana (Mouse-ear cress)	-PerfAlign-17.66-|-TA34418_4113-|-Ubiquitin [Arabidopsis thaliana (Mouse-ear cress)
Les.3639.1.S1_at	A	A	P	P	7.53172	9.93316	21.2091	24.9251	1.41045	0.00234169	0.0146194	-PerfAlign-61.43-|-TA30968_4113-|-Fructokinase [Lycopersicon esculentum (Tomato)	-PerfAlign-60.9-|-TA30969_4113-|-#N/A	-PerfAlign-26.22-|-TA30967_4113-|-Fructokinase [Lycopersicon esculentum (Tomato)
LesAffx.17130.1.A1_at	A	A	A	P	5.75062	5.72432	14.557	15.9776	1.4104	0.000683904	0.00780226	-PerfAlign-79.45-|-TA41377_4113-|-Hypothetical protein [Arabidopsis thaliana (Mouse-ear cress)	-PerfAlign-7.47-|-TA41377_4113-|-Hypothetical protein [Arabidopsis thaliana (Mouse-ear cress)	-PerfAlign-7.1-|-CV474415-|-#N/A
LesAffx.21763.2.S1_at	A	M	P	P	18.2133	13.4911	49.3457	35.025	1.40715	0.00527668	0.0235927	-PerfAlign-94-|-BQ118171-|-#N/A	-PerfAlign-94-|-TA31745_4113-|-Ankyrin-like protein [Arabidopsis thaliana (Mouse-ear cress)	-PerfAlign-72.03-|-AW906400-|-#N/A
Les.205.1.S1_at	P	P	P	P	163.176	186.526	469.65	453.507	1.40345	0.000837245	0.00847889	-PerfAlign-97.31-|-TA24762_4113-|-14-3-3 protein [Solanum chacoense (Chaco potato)	-PerfAlign-96.31-|-TA24765_4113-|-14-3-3-like protein RA215 [Solanum tuberosum (Potato)	-PerfAlign-95.32-|-CK265177-|-14-3-3 protein isoform 2R [Solanum tuberosum (Potato)
Les.1929.2.S1_at	A	A	P	P	7.15328	8.85251	26.2053	16.8779	1.40208	0.00642365	0.0266257	-PerfAlign-96.58-|-CN513616-|-Porphobilinogen deaminase	-PerfAlign-95.8-|-DN941538-|-#N/A	-PerfAlign-95-|-TA30106_4113-|-Porphobilinogen deaminase
LesAffx.43640.1.S1_at	A	A	A	P	11.7315	8.7723	29.1251	24.6339	1.40075	0.00264148	0.0157299	-PerfAlign-19.17-|-CK253178-|-Putative storage protein [Arabidopsis thaliana (Mouse-ear cress)	-PerfAlign-17.44-|-TA29110_4113-|-#N/A	-PerfAlign-17.44-|-CN215278-|-#N/A
LesAffx.22051.3.S1_at	P	P	P	P	144.146	173.69	375.285	464.775	1.40023	0.00192202	0.0130847	-PerfAlign-97-|-CV472152-|-unknown protein [Arabidopsis thaliana	-PerfAlign-97-|-TA28812_4113-|-unknown protein [Arabidopsis thaliana	-PerfAlign-15.08-|-CK257592-|-#N/A
Les.3319.1.S1_at	A	A	P	P	14.7138	11.506	36.1781	32.4693	1.39732	0.00176655	0.0125042	-PerfAlign-50.98-|-CX161419-|-#N/A	-PerfAlign-50.98-|-CV499354-|-Putative allantoinase [Solanum tuberosum (Potato)	-PerfAlign-50.43-|-TA26728_4113-|-Hypothetical protein AT4g04955 [Arabidopsis thaliana (Mouse-ear cress)
Les.3678.1.S1_at	A	A	P	P	7.34872	7.13673	21.0554	17.2526	1.39605	0.00118778	0.0101239	-PerfAlign-89.92-|-CK863201-|-14-3-3 protein 8 [Lycopersicon esculentum (Tomato)	-PerfAlign-82.88-|-DN922645-|-#N/A	-PerfAlign-53.37-|-CK718684-|-14-3-3 protein [Nicotiana tabacum (Common tobacco)
Les.3262.1.A1_at	A	P	P	P	29.3253	40.8988	88.7757	93.5237	1.39565	0.00270046	0.0159412	-PerfAlign-47.07-|-TA27185_4113-|-Expressed protein [Arabidopsis thaliana (Mouse-ear cress)	-PerfAlign-44.88-|-TA27185_4113-|-Expressed protein [Arabidopsis thaliana (Mouse-ear cress)	-PerfAlign-11.24-|-TA37650_4113-|-Hypothetical protein P0685E10.9 [Oryza sativa (japonica cultivar-group)
LesAffx.68007.1.S1_at	P	P	P	P	194.059	196.204	528.661	493.864	1.3888	0.000677778	0.00778153	-PerfAlign-98-|-TA42046_4113-|-RAB1Y [Lotus japonicus	-PerfAlign-37.05-|-BF186876-|-RAB1Y [Lotus japonicus	-PerfAlign-6.77-|-TA33758_4113-|-Putative ras-related GTP-binding protein [Oryza sativa (japonica cultivar-group)
Les.3367.1.S1_at	A	A	P	P	31.6539	20.8774	56.9479	79.5152	1.38827	0.00842749	0.0314739	-PerfAlign-79.25-|-TA36131_4113-|-Putative hypersensitive-induced reaction protein [Solanum demissum (Wild potato)	-PerfAlign-64.52-|-DR038114-|-#N/A	-PerfAlign-33.39-|-TA36073_4113-|-Putative hypersensitive-induced reaction protein [Solanum demissum (Wild potato)
Les.4455.1.S1_at	A	A	P	P	11.829	14.5823	31.6733	37.2415	1.38682	0.00177672	0.0125042	-PerfAlign-96-|-DV624429-|-#N/A	-PerfAlign-26.22-|-CK860431-|-Plastid quinol oxidase [Lycopersicon esculentum (Tomato)	-PerfAlign-4.32-|-TA29765_4113-|-Putative small nuclear ribonucleoprotein D2 [Arabidopsis thaliana (Mouse-ear cress)
LesAffx.48830.1.S1_at	A	A	P	P	18.5271	22.9055	53.3575	54.3597	1.38645	0.00130598	0.0106745	-PerfAlign-62.9-|-CN216764-|-Putative transporter protein [Arabidopsis thaliana (Mouse-ear cress)	-PerfAlign-47.94-|-BG097979-|-Putative transporter protein [Arabidopsis thaliana (Mouse-ear cress)	-PerfAlign-27.32-|-BG097979-|-Putative transporter protein [Arabidopsis thaliana (Mouse-ear cress)
LesAffx.44472.1.S1_at	P	P	P	P	86.6862	102.282	259.364	233.52	1.38605	0.00118661	0.0101239	-PerfAlign-97.22-|-TA34678_4113-|-Proteasome subunit beta type 6 precursor [Nicotiana tabacum (Common tobacco)	-PerfAlign-96.89-|-DN939615-|-#N/A	-PerfAlign-93.39-|-BI406601-|-Proteasome subunit beta type 6 precursor [Nicotiana tabacum (Common tobacco)
Les.3200.1.S1_at	P	P	P	P	88.9245	105.743	239.753	267.445	1.38478	0.00125254	0.0103785	-PerfAlign-94-|-TA27071_4113-|-Putative p60 katanin [Oryza sativa (japonica cultivar-group)	-PerfAlign-90.36-|-CV492215-|-Suppressor of K+ transport growth defect-like protein [Musa acuminata (Banana)	-PerfAlign-90-|-DR034572-|-#N/A
LesAffx.69088.1.S1_at	A	A	P	P	6.35833	5.38416	16.855	13.7717	1.38069	0.00177675	0.0125042	-PerfAlign-93-|-DN849912-|-#N/A	-PerfAlign-93-|-CV302899-|-3-hydroxyisobutyryl-coenzyme A hydrolase [Arabidopsis thaliana (Mouse-ear cress)	-PerfAlign-93-|-BG888286-|-3-hydroxyisobutyryl-coenzyme A hydrolase [Arabidopsis thaliana (Mouse-ear cress)
Les.5871.2.S1_at	P	P	P	P	340.868	392.8	966.266	936.904	1.37866	0.000930802	0.00895367	-PerfAlign-98-|-DV624248-|-#N/A	-PerfAlign-98-|-TA26571_4113-|-Succinate dehydrogenase [ubiquinone	-PerfAlign-19.73-|-CN515219-|-Succinate dehydrogenase [ubiquinone
Les.5038.1.S1_at	A	A	P	P	8.20247	7.8343	19.6267	22.0797	1.37676	0.00085984	0.00858098	-PerfAlign-69.6-|-BQ506255-|-Hypothetical protein B1097D05.32 [Oryza sativa (japonica cultivar-group)	-PerfAlign-17.61-|-BQ506255-|-Hypothetical protein B1097D05.32 [Oryza sativa (japonica cultivar-group)	-PerfAlign-11.5-|-CV496976-|-Hypothetical protein B1097D05.32 [Oryza sativa (japonica cultivar-group)
Les.4935.1.S1_at	P	P	P	P	54.7627	46.9382	124.876	138.554	1.37542	0.00115884	0.0100098	-PerfAlign-80.82-|-DN922460-|-#N/A	-PerfAlign-80.82-|-TA31489_4113-|-50S ribosomal protein L4 [Arabidopsis thaliana (Mouse-ear cress)	-PerfAlign-56.8-|-DN922459-|-#N/A
Les.2634.1.A1_at	P	P	P	P	43.8127	45.1035	118.622	111.431	1.3709	0.000715313	0.00805879	-PerfAlign-95-|-TA32019_4113-|-#N/A	-PerfAlign-95-|-CV472956-|-Putative phosphatase subunit	-PerfAlign-53.51-|-DN907650-|-#N/A
Les.2992.1.S1_a_at	P	P	P	P	97.8145	77.4223	207.475	243.447	1.3688	0.00209988	0.013677	-PerfAlign-58.07-|-BQ504492-|-Callus-expressing factor [Nicotiana tabacum (Common tobacco)	-PerfAlign-56.71-|-TA26855_4113-|-Callus-expressing factor [Nicotiana tabacum (Common tobacco)	-PerfAlign-44.98-|-CV469253-|-Callus-expressing factor [Nicotiana tabacum (Common tobacco)
LesAffx.61927.1.S1_at	A	A	P	A	14.9431	9.63897	33.8888	28.3415	1.36865	0.00647597	0.0267888	-PerfAlign-98-|-TA31334_4113-|-Putative elongation factor [Arabidopsis thaliana (Mouse-ear cress)	-PerfAlign-66.64-|-CK278529-|-#N/A	-PerfAlign-66.64-|-TA30437_4113-|-Putative elongation factor [Arabidopsis thaliana (Mouse-ear cress)
LesAffx.64447.1.S1_at	P	P	P	P	50.9201	39.889	130.379	103.789	1.368	0.00287818	0.0164871	-PerfAlign-97-|-TA31142_4113-|-Hypothetical protein [Solanum tuberosum (Potato)	-PerfAlign-66.8-|-BM406590-|-Hypothetical protein [Solanum tuberosum (Potato)	-PerfAlign-57.79-|-BM405281-|-Hypothetical protein [Solanum tuberosum (Potato)
LesAffx.51604.1.S1_at	A	A	P	P	6.92408	8.20409	21.5113	17.5586	1.36658	0.00188514	0.0129639	-PerfAlign-61.76-|-TA39856_4113-|-LAs17 Binding protein-like [Oryza sativa (japonica cultivar-group)	-PerfAlign-6.65-|-TA29355_4113-|-Hypothetical protein F7K15_80 [Arabidopsis thaliana (Mouse-ear cress)	-PerfAlign-4.96-|-TA45706_4113-|-#N/A
Les.1065.1.A1_at	A	P	P	P	16.344	30.7332	61.455	54.2636	1.36548	0.0150718	0.0461435	-PerfAlign-81.05-|-TA35299_4113-|-Putative clathrin assembly protein [Arabidopsis thaliana (Mouse-ear cress)	-PerfAlign-80.8-|-CV506770-|-#N/A	-PerfAlign-80.56-|-BG098924-|-#N/A
Les.5778.1.S1_at	P	P	P	P	44.5121	41.9584	102.589	120.831	1.36528	0.00112036	0.00982398	-PerfAlign-95.18-|-TA29965_4113-|-Na H-antiportor [Petunia hybrida (Petunia)	-PerfAlign-86.19-|-TA29964_4113-|-Na H-antiportor [Petunia hybrida (Petunia)	-PerfAlign-36.04-|-TA29963_4113-|-Na H-antiportor [Petunia hybrida (Petunia)
LesAffx.52241.1.A1_at	M	P	P	P	79.9258	89.6325	244.98	193.777	1.36412	0.00185785	0.0129238	-PerfAlign-95-|-TA33249_4113-|-Hypothetical protein T13J8.100 [Arabidopsis thaliana (Mouse-ear cress)	-PerfAlign-95-|-CV492507-|-Hypothetical protein T13J8.100 [Arabidopsis thaliana (Mouse-ear cress)	-PerfAlign-95-|-CV496819-|-Hypothetical protein T13J8.100 [Arabidopsis thaliana (Mouse-ear cress)
Les.5422.1.S1_at	P	P	P	P	266.654	263.387	707.539	655.811	1.36197	0.000751243	0.00819111	-PerfAlign-94.19-|-TA30602_4113-|-Ubiquitin-conjugating enzyme [Capsicum chinense (Scotch bonnet) (Bonnet pepper)	-PerfAlign-84.96-|-TA30601_4113-|-Ubiquitin-conjugating enzyme [Capsicum chinense (Scotch bonnet) (Bonnet pepper)	-PerfAlign-69.48-|-CK861562-|-Ubiquitin-conjugating enzyme [Capsicum chinense (Scotch bonnet) (Bonnet pepper)
LesAffx.30683.2.S1_at	A	A	P	P	12.7136	8.66212	30.1215	24.1336	1.36134	0.00558588	0.0244559	-PerfAlign-93-|-CK268147-|-#N/A	-PerfAlign-93-|-TA28972_4113-|-#N/A	-PerfAlign-56.44-|-TA28973_4113-|-#N/A
Les.4668.1.S1_at	M	P	P	P	32.4212	19.5116	53.4447	78.0188	1.3603	0.0145914	0.0451576	-PerfAlign-70.78-|-TA42985_4113-|-F13M7.10 protein [Arabidopsis thaliana (Mouse-ear cress)	-PerfAlign-33.32-|-BQ506975-|-#N/A	-PerfAlign-25.78-|-BQ113551-|-Hypothetical protein F18A5.120 [Arabidopsis thaliana (Mouse-ear cress)
LesAffx.70664.1.S1_at	M	A	P	P	13.3375	10.0631	28.3173	31.0322	1.35544	0.00236555	0.0147175	-PerfAlign-87.05-|-DN923093-|-#N/A	-PerfAlign-87.05-|-CV471796-|-Putative deoxyoctulonosic acid synthetase; 116195-114393 [Arabidopsis thaliana (Mouse-ear cress)	-PerfAlign-6.3-|-CK279473-|-Hypothetical protein OSJNBa0041F13.33 [Oryza sativa (japonica cultivar-group)
Les.5153.1.S1_at	P	P	P	P	171.408	188.787	481.311	438.873	1.35329	0.00095283	0.00896882	-PerfAlign-56.01-|-TA23082_4113-|-Protein disulfide-isomerase precursor [Datisca glomerata (Durango root)	-PerfAlign-55.54-|-TA23119_4113-|-Protein disulfide-isomerase precursor [Medicago sativa (Alfalfa)	-PerfAlign-55.43-|-TA23086_4113-|-Protein disulfide-isomerase precursor [Ricinus communis (Castor bean)
LesAffx.66404.1.S1_at	A	P	P	P	51.0071	71.3552	137.746	172.284	1.35247	0.00456117	0.0216816	-PerfAlign-96-|-TA30564_4113-|-#N/A	-PerfAlign-95.21-|-DN940007-|-#N/A	-PerfAlign-82.73-|-BG598130-|-#N/A
Les.4600.1.S1_at	P	P	P	P	500.004	502.227	1346.16	1210.25	1.34887	0.000863314	0.00858403	-PerfAlign-97-|-TA26743_4113-|-Putative CCR4-associated factor [Arabidopsis thaliana (Mouse-ear cress)	-PerfAlign-64.3-|-BG600808-|-Putative CCR4-associated factor [Arabidopsis thaliana (Mouse-ear cress)	-PerfAlign-63.94-|-CK863155-|-Putative CCR4-associated factor [Arabidopsis thaliana (Mouse-ear cress)
LesAffx.25476.2.S1_at	A	A	M	P	5.68211	7.34695	17.402	15.5234	1.34699	0.00221215	0.014153	-PerfAlign-84.41-|-DN921086-|-#N/A	-PerfAlign-81.95-|-BM110195-|-Protein At4g31600 [Arabidopsis thaliana (Mouse-ear cress)	-PerfAlign-78.55-|-DN921085-|-#N/A
LesAffx.8142.1.S1_at	P	P	P	P	511.382	502.411	1352.03	1229.56	1.34693	0.000837587	0.00847889	-PerfAlign-97-|-BM404075-|-Putative abscisic acid-induced protein [Oryza sativa (japonica cultivar-group)	-PerfAlign-97-|-TA24301_4113-|-Putative TB2/DP1	-PerfAlign-88.56-|-DN941038-|-#N/A
LesAffx.6294.1.S1_at	P	P	P	P	133.198	125.653	389.084	278.235	1.34668	0.0031818	0.0175582	-PerfAlign-96-|-TA24981_4113-|-#N/A	-PerfAlign-84.11-|-TA24982_4113-|-#N/A	-PerfAlign-8.33-|-CV499146-|-AvrRpt2-induced protein 2-like [Oryza sativa (japonica cultivar-group)
Les.1822.1.S1_at	A	A	P	P	8.64113	8.45212	22.9815	20.5264	1.34564	0.00090165	0.00878287	-PerfAlign-92.83-|-DR035700-|-#N/A	-PerfAlign-82.74-|-TA32710_4113-|-Thiol oxidoreductase [Zea mays (Maize)	-PerfAlign-56.77-|-TA44527_4113-|-#N/A
Les.657.1.A1_at	A	P	P	P	59.8096	54.4291	156.016	134.739	1.34548	0.00119153	0.0101239	-PerfAlign-98-|-TA26733_4113-|-Hypothetical protein B1206D04.26 [Oryza sativa (japonica cultivar-group)	-PerfAlign-32.33-|-CX162488-|-#N/A	-PerfAlign-16.24-|-CV470734-|-#N/A
Les.5194.1.S1_at	A	A	P	P	5.81798	5.35626	14.0924	14.244	1.34369	0.000809996	0.00833984	-PerfAlign-4.26-|-DN849669-|-#N/A	-PerfAlign-4.26-|-TA29754_4113-|-Ribosomal protein S14-like [Solanum tuberosum (Potato)	-PerfAlign-4.04-|-BG888600-|-Basic chitinase [Arabidopsis thaliana (Mouse-ear cress)
LesAffx.65029.1.S1_at	A	M	P	P	9.79615	8.39421	22.1575	23.8749	1.34277	0.0011841	0.0101239	-PerfAlign-95.24-|-TA40785_4113-|-AT3g15820/MSJ11_22 [Arabidopsis thaliana (Mouse-ear cress)	-PerfAlign-61.71-|-CN215108-|-AT3g15820/MSJ11_22 [Arabidopsis thaliana (Mouse-ear cress)	-PerfAlign-61.71-|-CK261817-|-AT3g15820/MSJ11_22 [Arabidopsis thaliana (Mouse-ear cress)
LesAffx.56.15.A1_at	M	P	P	P	10.1319	9.9141	27.1988	23.7467	1.34241	0.0010025	0.0092155	-PerfAlign-97-|-BQ047460-|-Uncharacterized GPI-anchored protein At5g19250 precursor [Arabidopsis thaliana (Mouse-ear cress)	-PerfAlign-97-|-TA32136_4113-|-Uncharacterized GPI-anchored protein At5g19250 precursor [Arabidopsis thaliana (Mouse-ear cress)	-PerfAlign-92.15-|-CN212615-|-Uncharacterized GPI-anchored protein At5g19250 precursor [Arabidopsis thaliana (Mouse-ear cress)
Les.502.1.S1_at	P	P	P	P	120.334	113.718	329.142	266.024	1.33888	0.00157132	0.0117893	-PerfAlign-96-|-TA26248_4113-|-Citrate synthase 3	-PerfAlign-80.26-|-TA38751_4113-|-Citrate synthase 2	-PerfAlign-77.73-|-CV435297-|-Citrate synthase
LesAffx.63008.1.S1_at	A	A	P	P	18.3424	18.3991	46.079	46.8628	1.33886	0.000724057	0.00811492	-PerfAlign-97-|-BG599161-|-Autophagy 12a [Arabidopsis thaliana (Mouse-ear cress)	-PerfAlign-90.9-|-DN743676-|-#N/A	-PerfAlign-90.9-|-BG589669-|-Autophagy 12a [Arabidopsis thaliana (Mouse-ear cress)
LesAffx.13805.1.S1_at	P	P	P	P	72.5439	86.8307	205.296	196.163	1.33828	0.00129288	0.0106476	-PerfAlign-97-|-TA25574_4113-|-Similarity to glutathione-S-transferase/glutaredoxin [Arabidopsis thaliana (Mouse-ear cress)	-PerfAlign-97-|-CV435411-|-Similarity to glutathione-S-transferase/glutaredoxin [Arabidopsis thaliana (Mouse-ear cress)	-PerfAlign-86.75-|-DN938149-|-#N/A
LesAffx.70036.1.S1_at	P	P	P	P	215.553	267.2	559.241	655.241	1.33477	0.00210251	0.0136777	-PerfAlign-99-|-CK268229-|-Mitochondrial import receptor subunit TOM40 homolog 1 [Arabidopsis thaliana (Mouse-ear cress)	-PerfAlign-99-|-TA26769_4113-|-Mitochondrial import receptor subunit TOM40 homolog 1 [Arabidopsis thaliana (Mouse-ear cress)	-PerfAlign-90.58-|-TA26770_4113-|-Mitochondrial import receptor subunit TOM40 homolog 1 [Arabidopsis thaliana (Mouse-ear cress)
Les.1852.3.S1_at	A	A	P	P	28.6088	21.4435	60.2475	64.6344	1.3331	0.00253631	0.0153381	-PerfAlign-95-|-TA29843_4113-|-Putative UDP-glucose dehydrogenase 2 [Nicotiana tabacum (Common tobacco)	-PerfAlign-91.65-|-BE472464-|-UDP-glucose dehydrogenase	-PerfAlign-77.21-|-CN215102-|-Putative UDP-glucose dehydrogenase 2 [Nicotiana tabacum (Common tobacco)
Les.265.1.S1_at	P	P	P	P	3053.11	3118.81	8267.84	7287.7	1.33085	0.000995854	0.00917778	-PerfAlign-65.62-|-CX700031-|-#N/A	-PerfAlign-65.62-|-CX161782-|-#N/A	-PerfAlign-65.62-|-CK860476-|-Stress responsive cyclophilin [Solanum commersonii (Commerson's wild potato)
LesAffx.26417.2.S1_at	A	A	P	M	5.54585	4.09955	15.7688	9.115	1.33019	0.0152869	0.046487	-PerfAlign-60.94-|-CK272100-|-#N/A	-PerfAlign-60.94-|-TA25640_4113-|-CT099 [Lycopersicon peruvianum (Peruvian tomato)	-PerfAlign-41.29-|-CK249170-|-CT099 [Lycopersicon peruvianum (Peruvian tomato)
Les.628.1.S1_at	A	A	P	P	5.57769	5.5457	12.8954	15.158	1.32988	0.00117144	0.0100762	-PerfAlign-95.23-|-TA34567_4113-|-Hypothetical protein At1g06200; F9P14.6 [Arabidopsis thaliana (Mouse-ear cress)	-PerfAlign-72.91-|-CK854424-|-Hypothetical protein At1g06200; F9P14.6 [Arabidopsis thaliana (Mouse-ear cress)	-PerfAlign-60.42-|-CV503417-|-#N/A
LesAffx.3379.1.A1_at	A	A	P	P	9.95862	14.1942	38.6377	23.1033	1.32939	0.0152278	0.0464329	-PerfAlign-5.38-|-CN216418-|-Longin-like [Medicago truncatula (Barrel medic)	-PerfAlign-5.12-|-TA33794_4113-|-#N/A	-PerfAlign-5.12-|-CK860517-|-Flavonoid 1-2 rhamnosyltransferase [Citrus maxima (Pummelo) (Citrus grandis)
LesAffx.65515.1.S1_at	A	A	P	P	7.62815	7.54707	23.7095	15.2763	1.32668	0.00604695	0.025863	-PerfAlign-6.23-|-DN941557-|-#N/A	-PerfAlign-6.23-|-TA35202_4113-|-Alpha-N-acetylglucosaminidase [Nicotiana tabacum (Common tobacco)	-PerfAlign-5.9-|-BM404066-|-#N/A
LesAffx.344.12.S1_at	P	P	P	P	42.6679	53.2933	122.668	116.577	1.32639	0.0017089	0.0122983	-PerfAlign-95.19-|-TA40855_4113-|-F21H2.4 protein [Arabidopsis thaliana (Mouse-ear cress)	-PerfAlign-75.82-|-CV434700-|-F21H2.4 protein [Arabidopsis thaliana (Mouse-ear cress)	-PerfAlign-74.95-|-TA31038_4113-|-F21H2.4 protein [Arabidopsis thaliana (Mouse-ear cress)
Les.1831.1.S1_at	P	P	P	P	45.5216	41.8469	97.7624	122.507	1.3262	0.0018436	0.0128743	-PerfAlign-95-|-TA25864_4113-|-Homeobox-leucine zipper protein HAT5 [Arabidopsis thaliana (Mouse-ear cress)	-PerfAlign-94-|-CK256229-|-Homeobox-leucine zipper protein HAT5 [Arabidopsis thaliana (Mouse-ear cress)	-PerfAlign-92.58-|-DN939901-|-#N/A
LesAffx.70741.1.S1_at	A	A	P	P	9.71297	8.96363	18.8541	28.9831	1.32498	0.00599882	0.0257264	-PerfAlign-98-|-BQ047188-|-F29G20.19 protein [Arabidopsis thaliana (Mouse-ear cress)	-PerfAlign-97-|-TA41734_4113-|-F29G20.19 protein [Arabidopsis thaliana (Mouse-ear cress)	-PerfAlign-12.88-|-CV495621-|-Probable monodehydroascorbate reductase
LesAffx.65732.1.S1_at	P	P	P	P	116.268	103.42	273.961	275.138	1.32408	0.000971868	0.00906463	-PerfAlign-66.13-|-TA37233_4113-|-Geranylgeranylated protein ATGP4-like [Arabidopsis thaliana (Mouse-ear cress)	-PerfAlign-62.72-|-DN922763-|-#N/A	-PerfAlign-62.72-|-DN922764-|-#N/A
LesAffx.49378.1.S1_at	A	A	A	P	12.2434	9.18043	30.2693	23.2667	1.32374	0.00458291	0.0217277	-PerfAlign-96-|-TA40535_4113-|-Protein At5g13750 [Arabidopsis thaliana (Mouse-ear cress)	-PerfAlign-66.75-|-DR034403-|-#N/A	-PerfAlign-66.75-|-AW907080-|-Protein At5g13750 [Arabidopsis thaliana (Mouse-ear cress)
Les.143.1.S1_at	P	P	P	P	63.1429	91.3682	196.933	183.519	1.32359	0.00422432	0.0207145	-PerfAlign-97.39-|-TA27062_4113-|-14-3-3 protein 7 [Lycopersicon esculentum (Tomato)	-PerfAlign-95.7-|-DN849227-|-#N/A	-PerfAlign-69.57-|-AW906663-|-14-3-3 protein 7 [Lycopersicon esculentum (Tomato)
Les.4796.1.S1_at	P	P	P	P	253.825	253.615	687.756	584.331	1.32111	0.00121106	0.0101906	-PerfAlign-63.09-|-TA25799_4113-|-Putative DNA binding protein [Atriplex hortensis (Mountain spinach)	-PerfAlign-62.44-|-TA25801_4113-|-Putative DNA-binding protein GBP16 [Oryza sativa (japonica cultivar-group)	-PerfAlign-42.81-|-CV501660-|-#N/A
Les.5403.1.S1_at	A	P	P	P	36.3318	34.9337	94.0642	84.0875	1.31984	0.000991319	0.00915155	-PerfAlign-74.3-|-CV497423-|-F22G5.9 [Arabidopsis thaliana (Mouse-ear cress)	-PerfAlign-37.41-|-TA40939_4113-|-#N/A	-PerfAlign-21.59-|-DV627489-|-#N/A
Les.4746.1.S1_at	P	P	P	P	120.57	118.04	342.954	257.634	1.3171	0.00250508	0.0152529	-PerfAlign-96.23-|-TA35904_4113-|-#N/A	-PerfAlign-95.23-|-TA35903_4113-|-#N/A	-PerfAlign-4.75-|-CV477096-|-#N/A
Les.3039.1.S1_at	P	P	P	P	462.662	371.666	1091.03	976.927	1.31595	0.00195375	0.0132107	-PerfAlign-92.47-|-TA24356_4113-|-Phospho-2-dehydro-3-deoxyheptonate aldolase 1	-PerfAlign-92.47-|-CV469508-|-Phospho-2-dehydro-3-deoxyheptonate aldolase 2	-PerfAlign-91.86-|-CK851655-|-Phospho-2-dehydro-3-deoxyheptonate aldolase 2
Les.3319.3.S1_at	A	A	P	P	9.98754	5.88714	21.135	17.2205	1.31496	0.0121273	0.0399256	-PerfAlign-98-|-TA26728_4113-|-Hypothetical protein AT4g04955 [Arabidopsis thaliana (Mouse-ear cress)	-PerfAlign-92.54-|-BQ113706-|-Putative allantoinase [Solanum tuberosum (Potato)	-PerfAlign-92.54-|-TA26726_4113-|-Putative allantoinase [Solanum tuberosum (Potato)
Les.2334.1.A1_at	A	A	P	P	12.9377	8.95214	22.7348	31.5297	1.31487	0.00833963	0.0313184	-PerfAlign-94-|-TA33727_4113-|-Central motor kinesin 1 [Gossypium hirsutum (Upland cotton)	-PerfAlign-91.76-|-TA33728_4113-|-Kinesin-like protein [Arabidopsis thaliana (Mouse-ear cress)	-PerfAlign-19.33-|-DV623028-|-#N/A
Les.4666.1.S1_at	P	M	P	P	28.934	36.6833	87.5155	75.0329	1.31459	0.00246318	0.0151337	-PerfAlign-94.85-|-TA38942_4113-|-Hypothetical protein OSJNBa0011L09.25 [Oryza sativa (japonica cultivar-group)	-PerfAlign-5.09-|-CK864104-|-Aldehyde dehydrogenase family 7 member A1 [Brassica napus (Rape)	-PerfAlign-4.2-|-TA38303_4113-|-Hypothetical protein At5g58760 [Arabidopsis thaliana (Mouse-ear cress)
Les.2051.1.A1_at	P	P	P	P	52.1503	41.2691	111.001	119.902	1.31427	0.00197699	0.0133085	-PerfAlign-89.22-|-TA33430_4113-|-#N/A	-PerfAlign-89.22-|-BQ504771-|-#N/A	-PerfAlign-15.53-|-CV471978-|-#N/A
Les.2574.1.S1_at	P	P	P	P	143.641	146.422	354.865	366.062	1.31338	0.000800287	0.00829208	-PerfAlign-80.26-|-TA32336_4113-|-26S proteasome regulatory particle non-ATPase subunit5 [Oryza sativa (japonica cultivar-group)	-PerfAlign-49-|-TA32335_4113-|-Putative 26S proteasome p55 protein [Arabidopsis thaliana (Mouse-ear cress)	-PerfAlign-47.54-|-DN922231-|-#N/A
Les.5662.1.S1_at	A	P	P	P	66.3382	65.1135	144.471	184.412	1.31239	0.00196953	0.0132747	-PerfAlign-48.92-|-TA32513_4113-|-Hypothetical protein At1g55680 [Arabidopsis thaliana (Mouse-ear cress)	-PerfAlign-48.92-|-CK853168-|-Putative GAMYB-binding protein [Oryza sativa (japonica cultivar-group)	-PerfAlign-48.33-|-DN923400-|-#N/A
Les.5143.1.S1_at	P	P	P	P	84.2023	76.8746	204.118	195.426	1.31176	0.000948887	0.00896882	-PerfAlign-76.2-|-BM112631-|-PREDICTED: similar to protein phosphatase 2a	-PerfAlign-63.65-|-TA46123_4113-|-#N/A	-PerfAlign-24.99-|-TA34495_4113-|-PREDICTED: similar to protein phosphatase 2a
Les.281.3.S1_at	A	A	P	P	6.30375	10.0772	22.0201	17.7761	1.31169	0.00949296	0.0339684	-PerfAlign-86.12-|-TA27015_4113-|-4-coumarate--CoA ligase 1 [Solanum tuberosum (Potato)	-PerfAlign-38.73-|-DR034455-|-#N/A	-PerfAlign-38.73-|-TA35150_4113-|-4-coumarate--CoA ligase 2 [Nicotiana tabacum (Common tobacco)
LesAffx.12576.1.S1_at	A	A	M	M	6.9684	7.49598	18.159	17.7084	1.31101	0.000880502	0.00869115	-PerfAlign-99-|-BQ112857-|-Peptidyl-prolyl cis-trans isomerase-like protein [Oryza sativa (japonica cultivar-group)	-PerfAlign-97-|-BQ111805-|-Peptidyl-prolyl cis-trans isomerase-like protein [Oryza sativa (japonica cultivar-group)	-PerfAlign-17.3-|-DN908782-|-#N/A
Les.5596.1.S1_at	A	A	P	P	68.0665	72.4058	179.333	169.038	1.3104	0.000904649	0.00878287	-PerfAlign-49.06-|-BG599706-|-Proteasome subunit alpha type 5 [Glycine max (Soybean)	-PerfAlign-34.82-|-TA34995_4113-|-Proteasome subunit alpha type 5 [Oryza sativa (Rice)	-PerfAlign-20.69-|-AW906528-|-Proteasome subunit alpha type 5 [Glycine max (Soybean)
Les.141.1.S1_at	A	A	P	P	11.879	8.2788	28.3524	21.3246	1.31004	0.00709581	0.0279856	-PerfAlign-43.36-|-CV502833-|-#N/A	-PerfAlign-43.36-|-TA30473_4113-|-Expansin precursor [Lycopersicon esculentum (Tomato)	-PerfAlign-17.52-|-CV502833-|-#N/A
Les.1942.1.S1_at	A	P	P	M	7.23733	6.57712	18.4202	15.7197	1.3024	0.00144245	0.0112272	-PerfAlign-77.65-|-TA28262_4113-|-36 kDa outer mitochondrial membrane protein porin [Solanum tuberosum (Potato)	-PerfAlign-33.84-|-TA28263_4113-|-D1 protease precursor [Nicotiana plumbaginifolia (Leadwort-leaved tobacco)	-PerfAlign-25.16-|-DR035215-|-#N/A
LesAffx.17191.1.A1_at	P	P	P	P	24.9314	44.337	83.2208	80.661	1.30117	0.0131887	0.0422116	-PerfAlign-24.57-|-TA26355_4113-|-Disease resistance protein-like [Oryza sativa (japonica cultivar-group)	-PerfAlign-23.99-|-TA26354_4113-|-F22C12.10 [Arabidopsis thaliana (Mouse-ear cress)	-PerfAlign-15.06-|-BQ512243-|-#N/A
LesAffx.62452.2.S1_at	A	A	P	P	31.2257	31.1673	61.3908	96.2296	1.30087	0.00688007	0.0275559	-PerfAlign-97-|-TA35227_4113-|-#N/A	-PerfAlign-97-|-CV496160-|-#N/A	-PerfAlign-13.95-|-TA29688_4113-|-Expressed protein [Arabidopsis thaliana (Mouse-ear cress)
Les.4885.1.S1_at	A	A	M	P	8.71572	7.84666	15.1069	27.4533	1.30017	0.0151893	0.0463723	-PerfAlign-77.18-|-BE919496-|-Putative anthocyanin 5-aromatic acyltransferase [Arabidopsis thaliana (Mouse-ear cress)	-PerfAlign-21.31-|-TA25586_4113-|-AER [Nicotiana tabacum (Common tobacco)	-PerfAlign-21.31-|-TA25585_4113-|-AER [Nicotiana tabacum (Common tobacco)
LesAffx.21820.1.S1_at	A	A	P	P	43.949	30.606	83.9499	96.8094	1.29752	0.00491883	0.0226043	-PerfAlign-93.3-|-TA33436_4113-|-Transcription factor CaWRKY1 [Capsicum annuum (Bell pepper)	-PerfAlign-73.05-|-CN212946-|-Transcription factor CaWRKY1 [Capsicum annuum (Bell pepper)	-PerfAlign-53.77-|-TA33437_4113-|-Transcription factor CaWRKY1 [Capsicum annuum (Bell pepper)
Les.2565.3.S1_at	P	P	P	P	106.003	101.837	278.94	233.826	1.29751	0.0014317	0.0111792	-PerfAlign-97-|-CV501921-|-#N/A	-PerfAlign-96.41-|-CV492244-|-Putative stromal cell-derived factor 2 [Oryza sativa (japonica cultivar-group)	-PerfAlign-96-|-CV506731-|-#N/A
LesAffx.25588.1.S1_s_at	P	P	P	P	25.8811	14.3776	51.761	43.3609	1.29627	0.0158733	0.0475233	-PerfAlign-97-|-BE924475-|-Ascorbate peroxidase [Lycopersicon esculentum (Tomato)	-PerfAlign-96-|-DR034736-|-#N/A	-PerfAlign-96-|-TA28649_4113-|-Thylakoid-bound ascorbate peroxidase 6 [Lycopersicon esculentum (Tomato)
LesAffx.37896.1.A1_at	A	A	M	M	4.89959	4.79636	15.5959	9.04751	1.29301	0.0115867	0.0388062	-PerfAlign-97-|-TA34977_4113-|-Similarity to unknown protein [Arabidopsis thaliana (Mouse-ear cress)	-PerfAlign-93-|-CV506195-|-#N/A	-PerfAlign-16.33-|-TA41175_4113-|-#N/A
Les.2247.2.S1_at	A	A	A	P	7.49843	6.6035	12.8226	23.1703	1.2925	0.0154157	0.0467213	-PerfAlign-64.86-|-TA42397_4113-|-F27F5.25 [Arabidopsis thaliana (Mouse-ear cress)	-PerfAlign-24.01-|-CV434972-|-Pore protein of 24 kD [Pisum sativum (Garden pea)	-PerfAlign-5.75-|-DR036852-|-#N/A
LesAffx.67887.1.S1_at	A	A	P	P	11.1504	14.2464	33.2762	28.626	1.29206	0.00271637	0.0159647	-PerfAlign-96-|-TA38196_4113-|-FKBP-type peptidyl-prolyl cis-trans isomerase 3	-PerfAlign-62.58-|-BM111283-|-Putative peptidyl-prolyl cis-trans isomerase [Oryza sativa (japonica cultivar-group)	-PerfAlign-38.71-|-CV502950-|-#N/A
Les.3709.1.S1_at	A	M	P	P	7.60339	6.99807	14.8307	21.4548	1.29007	0.00473023	0.0220894	-PerfAlign-94.38-|-DN587656-|-#N/A	-PerfAlign-94-|-DN939857-|-#N/A	-PerfAlign-90.8-|-BQ510642-|-ASC1-like protein [Lycopersicon esculentum (Tomato)
LesAffx.68653.2.S1_at	A	M	P	P	36.2189	48.2602	122.653	85.0537	1.28865	0.00776869	0.0298571	-PerfAlign-98-|-DR035109-|-#N/A	-PerfAlign-98-|-CK718441-|-Hypothetical protein F14G24.20 [Arabidopsis thaliana (Mouse-ear cress)	-PerfAlign-97-|-TA34590_4113-|-Hypothetical protein F14G24.20 [Arabidopsis thaliana (Mouse-ear cress)
Les.5640.1.A1_at	A	P	P	P	27.2357	31.4257	68.619	74.363	1.28787	0.00135209	0.0108068	-PerfAlign-88.21-|-TA32825_4113-|-OSJNBa0019D11.5 protein [Oryza sativa (japonica cultivar-group)	-PerfAlign-64.37-|-CN216103-|-OSJNBa0019D11.5 protein [Oryza sativa (japonica cultivar-group)	-PerfAlign-4.31-|-CN216362-|-OSJNBa0019D11.5 protein [Oryza sativa (japonica cultivar-group)
LesAffx.18549.1.S1_at	P	P	P	P	64.5326	72.0131	162.045	170.899	1.28756	0.00111193	0.00978057	-PerfAlign-96-|-DR035197-|-#N/A	-PerfAlign-96-|-TA34758_4113-|-Putative ubiquitin-specific protease [Oryza sativa (japonica cultivar-group)	-PerfAlign-16.88-|-TA46148_4113-|-Root phototropism protein 3 [Arabidopsis thaliana (Mouse-ear cress)
Les.2562.1.S1_at	P	P	P	P	58.7042	57.9347	115.955	174.763	1.28746	0.00574289	0.0249917	-PerfAlign-71.68-|-TA39969_4113-|-unknown protein [Arabidopsis thaliana	-PerfAlign-70.81-|-CV500320-|-unknown protein [Arabidopsis thaliana	-PerfAlign-60.11-|-CV475621-|-unknown protein [Arabidopsis thaliana
Les.1164.1.S1_at	P	A	P	P	41.7387	44.0008	98.1477	111.484	1.2874	0.00119309	0.0101239	-PerfAlign-94.48-|-CV504471-|-#N/A	-PerfAlign-66.52-|-TA34293_4113-|-Hypothetical protein T9C5.2 [Arabidopsis thaliana (Mouse-ear cress)	-PerfAlign-49.31-|-TA34292_4113-|-Got1-like family
Les.2760.1.S1_at	P	P	P	P	261.182	280.43	665.355	651.893	1.28303	0.000953938	0.00896882	-PerfAlign-96-|-TA28106_4113-|-Ubiquinol-cytochrome c reductase complex 14 kDa protein [Solanum tuberosum (Potato)	-PerfAlign-96-|-CN213954-|-Ubiquinol-cytochrome c reductase complex 14 kDa protein [Solanum tuberosum (Potato)	-PerfAlign-95-|-DN743516-|-#N/A
Les.5185.1.S1_at	A	P	P	P	12.5571	12.3318	34.7518	26.2384	1.27894	0.00272782	0.0159647	-PerfAlign-64.07-|-DR034864-|-#N/A	-PerfAlign-8.8-|-CK265703-|-Hypothetical protein F2K13_80 [Arabidopsis thaliana (Mouse-ear cress)	-PerfAlign-8.39-|-DR033960-|-#N/A
Les.4585.1.S1_at	P	P	P	P	141.769	145.055	368.227	328.823	1.27888	0.0011136	0.00978057	-PerfAlign-89.32-|-TA34838_4113-|-Putative KH domain containing protein [Solanum demissum (Wild potato)	-PerfAlign-63.06-|-DN587214-|-#N/A	-PerfAlign-51.96-|-TA34837_4113-|-#N/A
Les.3341.1.S1_at	P	P	P	P	2108.9	2049.54	4570.21	5507.35	1.27091	0.0016244	0.0120091	-PerfAlign-75.77-|-TA24917_4113-|-Copper-zinc superoxide dismutase [Solanum tuberosum (Potato)	-PerfAlign-74.96-|-TA24916_4113-|-Copper-zinc superoxide dismutase [Solanum tuberosum (Potato)	-PerfAlign-71.05-|-CV429991-|-Copper-zinc superoxide dismutase [Solanum tuberosum (Potato)
Les.3134.1.S1_at	A	A	P	P	8.43936	8.45615	18.7895	22.1034	1.27046	0.00141722	0.0111106	-PerfAlign-95.58-|-TA33459_4113-|-OSJNBb0085F13.17 protein [Oryza sativa (japonica cultivar-group)	-PerfAlign-87.05-|-TA34030_4113-|-PREDICTED: similar to heat shock protein 90-alpha [Danio rerio	-PerfAlign-69.03-|-TA23271_4113-|-Hsp90-2-like [Solanum tuberosum (Potato)
LesAffx.1574.7.S1_at	A	P	P	P	11.627	18.5079	35.5185	35.0516	1.26621	0.00828998	0.0312767	-PerfAlign-12.68-|-CV497565-|-#N/A	-PerfAlign-12.68-|-BI920735-|-AT3g52870/F8J2_40 [Arabidopsis thaliana (Mouse-ear cress)	-PerfAlign-12.68-|-TA40058_4113-|-Hypothetical protein F8J2_40 [Arabidopsis thaliana (Mouse-ear cress)
Les.112.1.S1_at	P	A	P	P	17.227	20.2996	46.3943	43.5913	1.26593	0.00153842	0.0116272	-PerfAlign-93.79-|-TA29178_4113-|-Zeaxanthin epoxidase [Solanum tuberosum (Potato)	-PerfAlign-49.26-|-TA29176_4113-|-#N/A	-PerfAlign-49.26-|-CV475329-|-#N/A
Les.1773.1.S1_at	A	P	P	P	9.63695	11.5731	22.5391	28.4736	1.26232	0.00315316	0.0175071	-PerfAlign-96.57-|-DN588429-|-#N/A	-PerfAlign-96.57-|-TA37864_4113-|-Putative chain A	-PerfAlign-11.68-|-CX162403-|-#N/A
Les.4512.1.S1_at	A	M	P	P	21.11	20.842	49.2934	51.2583	1.26088	0.000953989	0.00896882	-PerfAlign-89.45-|-CN461974-|-#N/A	-PerfAlign-89.44-|-DN938789-|-#N/A	-PerfAlign-89.22-|-DN938788-|-#N/A
LesAffx.62107.1.S1_at	A	A	P	P	4.41653	7.65449	12.9476	14.9837	1.26036	0.0142604	0.0444632	-PerfAlign-86.83-|-TA35989_4113-|-At5g04440 [Arabidopsis thaliana (Mouse-ear cress)	-PerfAlign-81.78-|-CV501200-|-#N/A	-PerfAlign-76.68-|-CK863880-|-Hypothetical protein T32M21_40 [Arabidopsis thaliana (Mouse-ear cress)
Les.5196.1.S1_at	M	P	P	P	28.0487	32.6243	67.5384	77.7515	1.26035	0.00185543	0.0129236	-PerfAlign-97-|-TA40171_4113-|-F22O13.25 [Arabidopsis thaliana (Mouse-ear cress)	-PerfAlign-5.88-|-TA39576_4113-|-ANT-like protein [Nicotiana tabacum (Common tobacco)	-PerfAlign-5.37-|-CK259091-|-#N/A
LesAffx.51346.1.S1_at	A	A	A	A	10.3904	6.45803	22.5007	17.0593	1.25806	0.013126	0.0420888	-PerfAlign-97-|-TA29284_4113-|-Hypothetical protein At1g54520 [Arabidopsis thaliana (Mouse-ear cress)	-PerfAlign-96.36-|-TA29283_4113-|-Hypothetical protein At1g54520 [Arabidopsis thaliana (Mouse-ear cress)	-PerfAlign-4.29-|-BM109320-|-#N/A
LesAffx.70301.1.S1_at	P	P	P	P	62.1217	62.1579	134.23	164.196	1.25647	0.0018261	0.0127685	-PerfAlign-94-|-TA32005_4113-|-Hypothetical protein P0450E05.3-1 [Oryza sativa (japonica cultivar-group)	-PerfAlign-93-|-CK852918-|-Hypothetical protein P0450E05.3-1 [Oryza sativa (japonica cultivar-group)	-PerfAlign-92.29-|-CK852907-|-Hypothetical protein T22P22_70 [Arabidopsis thaliana (Mouse-ear cress)
LesAffx.16288.1.S1_at	A	A	P	P	10.3935	9.72004	29.5054	19.5208	1.25564	0.00661355	0.0270601	-PerfAlign-98-|-CV496521-|-Putative light-inducible protein ATLS1 [Arabidopsis thaliana (Mouse-ear cress)	-PerfAlign-68.58-|-TA44602_4113-|-#N/A	-PerfAlign-27.67-|-BQ115346-|-Putative light-inducible protein ATLS1 [Arabidopsis thaliana (Mouse-ear cress)
Les.4625.1.S1_at	A	A	M	A	14.2781	10.9481	29.3247	30.3691	1.25512	0.00270527	0.0159412	-PerfAlign-97-|-DR034415-|-#N/A	-PerfAlign-92.3-|-TA36875_4113-|-Electron transport flavoprotein	-PerfAlign-90.49-|-DN588534-|-#N/A
LesAffx.8808.1.S1_at	A	A	A	P	11.8864	14.5022	24.613	39.8235	1.25373	0.0114869	0.0385673	-PerfAlign-95.56-|-TA34150_4113-|-Expressed protein [Arabidopsis thaliana (Mouse-ear cress)	-PerfAlign-95.13-|-DN906371-|-#N/A	-PerfAlign-94.14-|-CO502533-|-Expressed protein [Arabidopsis thaliana (Mouse-ear cress)
Les.4531.1.S1_at	A	P	P	P	40.4727	23.5361	72.962	73.9577	1.25101	0.0128825	0.0415042	-PerfAlign-28.91-|-CK640723-|-At4g23885 [Arabidopsis thaliana (Mouse-ear cress)	-PerfAlign-28.58-|-DN909095-|-#N/A	-PerfAlign-28.58-|-TA31354_4113-|-At4g23885 [Arabidopsis thaliana (Mouse-ear cress)
Les.5104.1.S1_at	A	A	P	P	13.1548	10.8021	36.0271	22.2699	1.24864	0.0116084	0.0388157	-PerfAlign-72.87-|-TA28681_4113-|-Arginase 1 [Lycopersicon esculentum (Tomato)	-PerfAlign-70.57-|-DV623874-|-#N/A	-PerfAlign-63.8-|-CN212729-|-Arginase 1 [Lycopersicon esculentum (Tomato)
LesAffx.68653.1.S1_at	P	P	P	P	78.4203	63.2297	207.785	134.529	1.24752	0.00974655	0.0345923	-PerfAlign-99-|-TA34590_4113-|-Hypothetical protein F14G24.20 [Arabidopsis thaliana (Mouse-ear cress)	-PerfAlign-98-|-CK718441-|-Hypothetical protein F14G24.20 [Arabidopsis thaliana (Mouse-ear cress)	-PerfAlign-97.84-|-DR035109-|-#N/A
Les.4940.1.S1_at	A	P	P	P	55.0666	83.1686	137.467	187.062	1.24462	0.0114453	0.0384751	-PerfAlign-68.98-|-DV624997-|-#N/A	-PerfAlign-68.98-|-TA34874_4113-|-Cyclin C-like protein [Arabidopsis thaliana (Mouse-ear cress)	-PerfAlign-30.9-|-DN588867-|-#N/A
Les.2941.2.S1_at	P	P	P	P	79.0449	103.461	212.773	215.248	1.24274	0.00284079	0.0163943	-PerfAlign-98.39-|-CV500072-|-Autophagocytosis protein-like [Arabidopsis thaliana (Mouse-ear cress)	-PerfAlign-97.4-|-BQ511131-|-Autophagocytosis protein-like [Arabidopsis thaliana (Mouse-ear cress)	-PerfAlign-97.4-|-TA33152_4113-|-Autophagy 3 [Arabidopsis thaliana (Mouse-ear cress)
Les.140.1.S1_at	P	P	P	P	283.809	233.043	557.972	660.534	1.23916	0.00270638	0.0159412	-PerfAlign-96.66-|-DR034092-|-#N/A	-PerfAlign-96.66-|-TA26363_4113-|-Heat shock protein 7 [Cucumis sativus (Cucumber)	-PerfAlign-91.72-|-CK717276-|-Heat shock protein 7 [Cucumis sativus (Cucumber)
LesAffx.31045.1.A1_at	P	P	P	P	106.912	120.801	251.904	285.67	1.23908	0.00167645	0.0122583	-PerfAlign-96-|-TA34904_4113-|-Protein kinase Ck2 regulatory subunit 2 [Nicotiana tabacum (Common tobacco)	-PerfAlign-63.56-|-TA32477_4113-|-Protein kinase Ck2 regulatory subunit 2 [Nicotiana tabacum (Common tobacco)	-PerfAlign-55.97-|-BQ508746-|-Protein At5g47080 [Arabidopsis thaliana (Mouse-ear cress)
Les.2930.2.S1_at	P	P	P	P	1516.54	1560.3	3836.36	3436.44	1.23902	0.00125915	0.0104173	-PerfAlign-96-|-TA24924_4113-|-D12 oleate desaturase [Solanum commersonii (Commerson's wild potato)	-PerfAlign-95-|-TA24925_4113-|-D12 oleate desaturase [Solanum commersonii (Commerson's wild potato)	-PerfAlign-92.18-|-CN216177-|-D12 oleate desaturase [Solanum commersonii (Commerson's wild potato)
LesAffx.67661.2.S1_at	A	P	P	P	99.1412	124.2	286.778	239.185	1.23892	0.00324308	0.0177697	-PerfAlign-95-|-TA29896_4113-|-Putative membrane trafficking factor [Arabidopsis thaliana (Mouse-ear cress)	-PerfAlign-28.7-|-TA29759_4113-|-Phosphatase-like protein Psc923 [Pisum sativum (Garden pea)	-PerfAlign-28.7-|-TA29758_4113-|-Phosphatase-like protein Psc923 [Pisum sativum (Garden pea)
LesAffx.67291.2.S1_at	A	A	P	P	15.5622	17.0368	41.496	35.4873	1.23678	0.00173789	0.012408	-PerfAlign-95.97-|-TA29815_4113-|-Hypothetical protein At2g32560 [Arabidopsis thaliana (Mouse-ear cress)	-PerfAlign-63.49-|-TA29814_4113-|-Hypothetical protein At2g32560 [Arabidopsis thaliana (Mouse-ear cress)	-PerfAlign-12.17-|-TA33853_4113-|-Hypothetical protein F2P24.16 [Arabidopsis thaliana (Mouse-ear cress)
LesAffx.20429.1.S1_at	P	P	P	P	180.944	204.325	498.659	411.646	1.23652	0.00225331	0.0142648	-PerfAlign-94.35-|-DR034166-|-#N/A	-PerfAlign-83.97-|-CV497624-|-Proteasome alpha subunit-like protein [Solanum tuberosum (Potato)	-PerfAlign-83.97-|-TA26317_4113-|-Proteasome alpha subunit-like protein [Solanum tuberosum (Potato)
Les.2330.1.S1_at	A	P	P	P	12.058	16.6828	27.7828	39.9274	1.23161	0.0103031	0.0358819	-PerfAlign-66.03-|-DN941365-|-#N/A	-PerfAlign-66.03-|-TA31718_4113-|-Calmodulin-binding protein [Nicotiana tabacum (Common tobacco)	-PerfAlign-55.12-|-CV430398-|-Calmodulin-binding protein [Nicotiana tabacum (Common tobacco)
LesAffx.55859.1.S1_at	P	A	P	P	19.7026	19.7037	44.0081	48.4867	1.22926	0.00122208	0.0102198	-PerfAlign-96.89-|-TA33975_4113-|-OSJNBa0068L06.8 protein [Oryza sativa (japonica cultivar-group)	-PerfAlign-93.16-|-CV302936-|-Phosphoglycerate mutase-like protein [Glycine max (Soybean)	-PerfAlign-89.14-|-BI919388-|-OSJNBa0068L06.8 protein [Oryza sativa (japonica cultivar-group)
Les.5864.1.S1_at	A	A	P	P	15.1532	14.3447	37.0255	32.2278	1.22834	0.00152373	0.0115808	-PerfAlign-81.79-|-DN849841-|-#N/A	-PerfAlign-81.79-|-CK719580-|-Hyoscyamine 6-beta-hydroxylase-like protein [Solanum tuberosum (Potato)	-PerfAlign-81.79-|-TA24517_4113-|-Hypothetical protein [Lycopersicon esculentum (Tomato)
Les.2271.1.S1_at	P	P	P	P	86.0104	96.0911	211.662	214.132	1.2276	0.00129622	0.0106589	-PerfAlign-87.99-|-TA23219_4113-|-Lil3 protein [Arabidopsis thaliana (Mouse-ear cress)	-PerfAlign-87.99-|-BQ510964-|-Lil3 protein	-PerfAlign-83.63-|-TA23233_4113-|-Lil3 protein [Arabidopsis thaliana (Mouse-ear cress)
LesAffx.42855.1.S1_at	A	A	P	P	6.08597	4.63632	13.4763	11.437	1.22476	0.00402725	0.0201355	-PerfAlign-97-|-CV498506-|-Ferredoxin [Arabidopsis thaliana (Mouse-ear cress)	-PerfAlign-12.98-|-DN938597-|-#N/A	-PerfAlign-12.98-|-TA30450_4113-|-Putative translation initiation factor IF-2; 73082-68138 [Arabidopsis thaliana (Mouse-ear cress)
Les.3933.1.S1_at	P	P	P	P	1965.43	1901.87	4630.68	4408.87	1.22469	0.00111319	0.00978057	-PerfAlign-95-|-TA24146_4113-|-Adenosylhomocysteinase [Lycopersicon esculentum (Tomato)	-PerfAlign-95-|-CV429569-|-Adenosylhomocysteinase [Lycopersicon esculentum (Tomato)	-PerfAlign-95-|-CV430899-|-Adenosylhomocysteinase [Lycopersicon esculentum (Tomato)
LesAffx.63298.1.S1_at	A	P	P	P	50.4161	58.3564	126.232	126.746	1.22155	0.00153725	0.0116272	-PerfAlign-86.96-|-CV497979-|-Hypothetical protein P0524G08.101 [Oryza sativa (japonica cultivar-group)	-PerfAlign-86.96-|-TA32649_4113-|-Hypothetical protein P0524G08.101 [Oryza sativa (japonica cultivar-group)	-PerfAlign-57.49-|-DN588413-|-#N/A
Les.2329.1.A1_at	P	A	P	P	23.9955	21.6433	55.5583	50.7394	1.22021	0.00148187	0.0114718	-PerfAlign-94-|-TA26635_4113-|-#N/A	-PerfAlign-93.7-|-CK862012-|-Putative KH domain protein [Oryza sativa (japonica cultivar-group)	-PerfAlign-91.6-|-TA26629_4113-|-Hypothetical protein M3E9.9 [Arabidopsis thaliana (Mouse-ear cress)
LesAffx.19015.1.S1_at	A	A	M	P	92.5387	124.626	248.265	252.091	1.22004	0.00363221	0.0190357	-PerfAlign-95.62-|-TA37808_4113-|-F6D8.18 protein [Arabidopsis thaliana (Mouse-ear cress)	-PerfAlign-31.62-|-AJ487324-|-Peptidase S24	-PerfAlign-7.06-|-DN941337-|-#N/A
Les.2267.1.S1_at	A	A	P	P	5.40369	5.23611	13.1959	11.6301	1.21969	0.0014378	0.0112107	-PerfAlign-42.41-|-TA42559_4113-|-#N/A	-PerfAlign-23.67-|-TA42559_4113-|-#N/A	-PerfAlign-20.38-|-CV495832-|-#N/A
Les.2307.1.S1_at	P	P	P	P	342.802	302.65	780.691	720.744	1.21961	0.00155954	0.0117214	-PerfAlign-96.12-|-TA27108_4113-|-Succinate dehydrogenase iron-protein subunit [Arabidopsis thaliana (Mouse-ear cress)	-PerfAlign-96.12-|-CV435450-|-Succinate dehydrogenase iron-protein subunit [Arabidopsis thaliana (Mouse-ear cress)	-PerfAlign-96.12-|-CV302826-|-Succinate dehydrogenase iron-protein subunit [Arabidopsis thaliana (Mouse-ear cress)
LesAffx.19740.1.S1_at	A	A	M	M	13.6755	19.6145	40.1453	36.0609	1.21608	0.00586159	0.0254315	-PerfAlign-15.35-|-CN216321-|-#N/A	-PerfAlign-12.31-|-DN921893-|-#N/A	-PerfAlign-12.31-|-CV504137-|-#N/A
LesAffx.67914.1.S1_at	A	A	P	P	11.0113	10.1189	28.4917	21.0842	1.21533	0.00402785	0.0201355	-PerfAlign-98-|-TA35900_4113-|-Putative arsA homolog hASNA-I [Arabidopsis thaliana (Mouse-ear cress)	-PerfAlign-73.45-|-TA40042_4113-|-Putative arsA homolog hASNA-I [Arabidopsis thaliana (Mouse-ear cress)	-PerfAlign-12.24-|-BE343639-|-Hypothetical protein [Oryza sativa (japonica cultivar-group)
Les.1990.2.A1_at	A	A	M	M	9.93174	7.90152	25.7849	16.4	1.21495	0.0120145	0.0397234	-PerfAlign-67.42-|-DN848824-|-#N/A	-PerfAlign-59.13-|-TA32815_4113-|-Ferredoxin-3	-PerfAlign-58.06-|-BG590164-|-FERREDOXIN [Nostoc sp. PCC 712
Les.4842.1.S1_at	A	A	P	P	10.5413	8.40954	28.5105	16.7328	1.21401	0.0170302	0.0498846	-PerfAlign-93.91-|-TA41069_4113-|-Hypothetical protein At2g20807 [Arabidopsis thaliana (Mouse-ear cress)	-PerfAlign-4.32-|-DN922723-|-#N/A	-PerfAlign-4.32-|-TA23947_4113-|-Aux/IAA protein [Populus tremula x Populus tremuloides
Les.4225.1.S1_at	A	A	P	P	7.24645	7.09129	14.3666	19.2196	1.21292	0.00357906	0.0188156	-PerfAlign-58.13-|-CV497321-|-#N/A	-PerfAlign-58.13-|-TA24608_4113-|-#N/A	-PerfAlign-58.13-|-CV499606-|-#N/A
LesAffx.29757.2.S1_at	A	A	P	P	42.3148	42.3092	100.738	94.5685	1.20588	0.00119753	0.0101239	-PerfAlign-98-|-CN216589-|-Putative 2-nitropropane dioxygenase [Arabidopsis thaliana (Mouse-ear cress)	-PerfAlign-98-|-TA33634_4113-|-Putative 2-nitropropane dioxygenase [Arabidopsis thaliana (Mouse-ear cress)	-PerfAlign-98-|-TA33635_4113-|-Putative 2-nitropropane dioxygenase [Arabidopsis thaliana (Mouse-ear cress)
AFFX-Le_GlutTrans_M_r_at	A	A	P	P	25.6789	15.6871	47.653	44.9505	1.20537	0.0117066	0.0390388	-PerfAlign-91.6-|-DR034852-|-#N/A	-PerfAlign-91.2-|-TA27950_4113-|-F3F9.11 [Arabidopsis thaliana (Mouse-ear cress)	-PerfAlign-90.99-|-CV501393-|-#N/A
Les.3357.1.S1_at	A	M	P	P	11.7876	12.4954	31.3029	24.9556	1.2035	0.00261502	0.0156897	-PerfAlign-83.82-|-TA36322_4113-|-Putative ATP-dependent transporter [Oryza sativa (japonica cultivar-group)	-PerfAlign-12.85-|-TA27063_4113-|-ABC transporter protein 1-like [Arabidopsis thaliana (Mouse-ear cress)	-PerfAlign-12.85-|-CV468935-|-ABC transporter protein 1-like [Arabidopsis thaliana (Mouse-ear cress)
Les.3691.1.S1_at	A	A	P	P	31.6594	34.3559	73.8628	77.7095	1.19987	0.00134603	0.0108068	-PerfAlign-71.2-|-TA30474_4113-|-Mitochondrial uncoupling protein [Solanum tuberosum (Potato)	-PerfAlign-61.88-|-CV503220-|-#N/A	-PerfAlign-58.02-|-CK852616-|-Mitochondrial uncoupling protein [Solanum tuberosum (Potato)
Les.2517.2.S1_at	P	P	P	P	761.136	1010.01	1954.15	2074.78	1.19945	0.00368023	0.0192001	-PerfAlign-95-|-TA25238_4113-|-Putative pyridoxine biosynthesis protein isoform B [Nicotiana tabacum (Common tobacco)	-PerfAlign-37.99-|-DV627551-|-#N/A	-PerfAlign-8.38-|-CV493514-|-Arabidopsis thaliana genomic DNA
Les.5410.1.S1_at	P	P	P	P	178.87	153.262	370.094	390.321	1.19882	0.00180285	0.012655	-PerfAlign-91.79-|-TA33626_4113-|-Pectinacetylesterase [Medicago truncatula (Barrel medic)	-PerfAlign-76.45-|-CV498166-|-Pectinacetylesterase	-PerfAlign-6.74-|-CK260810-|-Pectinacetylesterase [Arabidopsis thaliana (Mouse-ear cress)
Les.298.1.S1_at	P	P	P	P	112.764	98.9246	259.658	225.649	1.19649	0.00211037	0.0136974	-PerfAlign-94.52-|-TA28164_4113-|-F13M7.16 protein [Arabidopsis thaliana (Mouse-ear cress)	-PerfAlign-12.03-|-CK279558-|-#N/A	-PerfAlign-3.69-|-DN849679-|-#N/A
LesAffx.70085.1.S1_at	A	P	P	P	32.0056	53.0094	104.874	84.5222	1.19267	0.0157486	0.047307	-PerfAlign-96-|-CO502450-|-Hypothetical protein c18 [Nicotiana tabacum (Common tobacco)	-PerfAlign-94-|-TA33701_4113-|-Hypothetical protein c18 [Nicotiana tabacum (Common tobacco)	-PerfAlign-82-|-DN938274-|-#N/A
LesAffx.71654.1.S1_at	A	A	P	P	12.0346	15.7512	34.9463	28.3215	1.19219	0.00515382	0.0232738	-PerfAlign-94.19-|-TA36174_4113-|-Hypothetical protein At4g24380/T22A6_210 [Arabidopsis thaliana (Mouse-ear cress)	-PerfAlign-89.39-|-BQ121192-|-OSJNBa0086B14.2 protein [Oryza sativa (japonica cultivar-group)	-PerfAlign-30.15-|-TA40286_4113-|-Similarity to unknown protein [Arabidopsis thaliana (Mouse-ear cress)
LesAffx.8808.2.A1_at	A	A	P	P	8.26278	7.06481	16.7788	18.1587	1.19194	0.0019624	0.0132432	-PerfAlign-89.46-|-DN906370-|-#N/A	-PerfAlign-89.46-|-TA34150_4113-|-Expressed protein [Arabidopsis thaliana (Mouse-ear cress)	-PerfAlign-89.46-|-BG888107-|-Similarity to unknown protein [Arabidopsis thaliana (Mouse-ear cress)
Les.3064.1.S1_at	P	P	P	P	534.59	709.479	1580.36	1251.23	1.19113	0.00600716	0.0257334	-PerfAlign-58.01-|-DN922274-|-#N/A	-PerfAlign-56.03-|-TA27600_4113-|-ADP-glucose pyrophosphorylase large subunit 1 [Lycopersicon esculentum (Tomato)	-PerfAlign-33.23-|-TA27601_4113-|-Glucose-1-phosphate adenylyltransferase large subunit 1 [Solanum tuberosum (Potato)
Les.2518.2.S1_at	A	A	P	P	9.68189	11.0932	18.1184	30.844	1.18971	0.0159163	0.0475733	-PerfAlign-96.43-|-CX161304-|-#N/A	-PerfAlign-96.43-|-TA23246_4113-|-Serine acetyltransferase [Nicotiana plumbaginifolia (Leadwort-leaved tobacco)	-PerfAlign-96.43-|-CK255470-|-Serine acetyltransferase 1 [Nicotiana tabacum (Common tobacco)
LesAffx.22051.4.S1_at	P	P	P	P	52.377	74.2419	139.225	144.794	1.18705	0.00554522	0.0243513	-PerfAlign-96-|-TA28812_4113-|-unknown protein [Arabidopsis thaliana	-PerfAlign-82.49-|-CV472152-|-unknown protein [Arabidopsis thaliana	-PerfAlign-13.39-|-BQ506196-|-Similarity to transcription or splicing factor [Arabidopsis thaliana (Mouse-ear cress)
LesAffx.8575.1.S1_at	M	P	P	P	45.8769	43.0932	109.133	93.7611	1.18589	0.00189126	0.0129895	-PerfAlign-96.25-|-CV506241-|-#N/A	-PerfAlign-96.25-|-CX161150-|-#N/A	-PerfAlign-94.27-|-CV505807-|-#N/A
LesAffx.55639.1.S1_at	P	P	P	P	57.9577	58.3707	117.854	148.393	1.18502	0.00272579	0.0159647	-PerfAlign-97-|-TA47522_4113-|-Hypothetical protein At4g34265 [Arabidopsis thaliana (Mouse-ear cress)	-PerfAlign-74.47-|-TA44319_4113-|-Hypothetical protein At4g34265 [Arabidopsis thaliana (Mouse-ear cress)	-PerfAlign-72.14-|-TA46495_4113-|-#N/A
Les.187.2.S1_at	P	P	P	P	44.4606	35.1291	110.664	72.8208	1.18363	0.0115133	0.0385972	-PerfAlign-97-|-TA33009_4113-|-Hypothetical protein At1g915 [Arabidopsis thaliana (Mouse-ear cress)	-PerfAlign-20.52-|-CN465442-|-Hypothetical protein At1g915 [Arabidopsis thaliana (Mouse-ear cress)	-PerfAlign-14.43-|-TA39440_4113-|-Hypothetical protein F24G16.22 [Arabidopsis thaliana (Mouse-ear cress)
Les.1664.1.S1_at	A	A	A	P	14.9428	15.5863	36.4121	32.8854	1.18107	0.00151073	0.0115794	-PerfAlign-78.61-|-DN590552-|-#N/A	-PerfAlign-58.3-|-TA38129_4113-|-#N/A	-PerfAlign-39.24-|-CV472539-|-2-oxoglutarate dehydrogenase
LesAffx.22051.1.S1_at	P	M	P	P	76.0462	89.1511	194.151	178.767	1.178	0.00209787	0.013677	-PerfAlign-54.74-|-TA28812_4113-|-unknown protein [Arabidopsis thaliana	-PerfAlign-28.67-|-CV472152-|-unknown protein [Arabidopsis thaliana	-PerfAlign-22.32-|-BI405728-|-At2g22125 [Arabidopsis thaliana (Mouse-ear cress)
Les.2209.1.A1_at	A	P	P	P	70.3397	46.4189	148.084	112.667	1.17664	0.0128475	0.0414457	-PerfAlign-75-|-DN848759-|-#N/A	-PerfAlign-18.47-|-CN215861-|-#N/A	-PerfAlign-14.81-|-TA35669_4113-|-#N/A
Les.4318.1.S1_at	P	P	P	P	307.198	325.407	790.872	645.417	1.17613	0.0025154	0.0152813	-PerfAlign-96.2-|-CV473744-|-Phospholipid hydroperoxide glutathione peroxidase [Lycopersicon esculentum (Tomato)	-PerfAlign-94.79-|-TA35498_4113-|-Phospholipid hydroperoxide glutathione peroxidase [Lycopersicon esculentum (Tomato)	-PerfAlign-74.05-|-BQ513394-|-Phospholipid hydroperoxide glutathione peroxidase [Lycopersicon esculentum (Tomato)
LesAffx.65295.1.S1_at	P	P	P	P	92.2975	89.1661	212.714	197.112	1.1745	0.00141	0.0110736	-PerfAlign-96-|-CK259081-|-Hypothetical protein F18O21_70 [Arabidopsis thaliana (Mouse-ear cress)	-PerfAlign-96-|-TA25984_4113-|-Hypothetical protein F7A7_160 [Arabidopsis thaliana (Mouse-ear cress)	-PerfAlign-96-|-TA25985_4113-|-Hypothetical protein F7A7_160 [Arabidopsis thaliana (Mouse-ear cress)
LesAffx.25974.1.S1_at	P	P	P	P	124.235	85.745	229.934	235.79	1.17376	0.00652905	0.0269138	-PerfAlign-98.24-|-BG598516-|-T20M3.14 protein [Arabidopsis thaliana (Mouse-ear cress)	-PerfAlign-98.24-|-CK859932-|-T20M3.14 protein [Arabidopsis thaliana (Mouse-ear cress)	-PerfAlign-97.25-|-DN941190-|-#N/A
Les.1475.1.S1_s_at	P	P	P	P	12.8384	11.1261	28.6283	25.3557	1.17267	0.00223559	0.0142024	-PerfAlign-93-|-TA47652_4113-|-Hypothetical protein T29H11_7 [Arabidopsis thaliana (Mouse-ear cress)	-PerfAlign-64.08-|-CX162143-|-#N/A	-PerfAlign-30.14-|-TA34892_4113-|-Expressed protein [Arabidopsis thaliana (Mouse-ear cress)
Les.5526.1.S1_at	P	P	P	P	142.581	111.519	295.589	271.923	1.16886	0.00341165	0.0183007	-PerfAlign-96.19-|-TA30704_4113-|-Putative ER lumen protein retaining receptor [Arabidopsis thaliana (Mouse-ear cress)	-PerfAlign-95.54-|-TA30703_4113-|-Putative ER lumen protein retaining receptor [Arabidopsis thaliana (Mouse-ear cress)	-PerfAlign-54.16-|-CK272288-|-Putative ER lumen protein-retaining receptor [Oryza sativa (japonica cultivar-group)
LesAffx.65695.1.S1_at	M	M	P	P	58.6579	47.3228	109.929	127.635	1.1688	0.00345431	0.0183928	-PerfAlign-32.35-|-TA46426_4113-|-#N/A	-PerfAlign-13.79-|-TA46426_4113-|-#N/A	-PerfAlign-6.25-|-TA46426_4113-|-#N/A
LesAffx.62803.1.S1_at	A	M	P	P	18.3605	22.9645	46.4679	45.4321	1.16197	0.00285275	0.0164109	-PerfAlign-63.8-|-TA35590_4113-|-Hypothetical protein [Arabidopsis thaliana (Mouse-ear cress)	-PerfAlign-11.49-|-TA35590_4113-|-Hypothetical protein [Arabidopsis thaliana (Mouse-ear cress)	-PerfAlign-7.24-|-TA35590_4113-|-Hypothetical protein [Arabidopsis thaliana (Mouse-ear cress)
LesAffx.45577.1.S1_at	P	P	P	P	69.5075	87.6878	200.418	152.13	1.16132	0.00637313	0.0265662	-PerfAlign-95-|-TA31899_4113-|-#N/A	-PerfAlign-89.8-|-CN463860-|-#N/A	-PerfAlign-87.73-|-CK862346-|-F16P17.12 protein [Arabidopsis thaliana (Mouse-ear cress)
Les.4769.1.S1_at	A	A	P	P	6.37265	6.40371	14.5624	13.9963	1.16017	0.00134036	0.0107926	-PerfAlign-84.35-|-DN941276-|-#N/A	-PerfAlign-81.51-|-TA38117_4113-|-Expansin-like protein [Quercus robur (English oak)	-PerfAlign-54.85-|-CK863115-|-Putative expansin-like [Eucalyptus globulus (Blue gum)
Les.4524.1.S1_at	P	P	P	P	136.704	137.065	299.168	312.814	1.16017	0.0013507	0.0108068	-PerfAlign-78.2-|-CV503879-|-#N/A	-PerfAlign-68.8-|-CK862819-|-AREB-like protein [Lycopersicon esculentum (Tomato)	-PerfAlign-57.46-|-TA33250_4113-|-AREB-like protein [Lycopersicon esculentum (Tomato)
Les.2131.2.S1_at	P	P	P	P	72.5497	73.2017	164.143	160.558	1.15553	0.00133582	0.0107746	-PerfAlign-92.82-|-TA30418_4113-|-#N/A	-PerfAlign-42.76-|-CV500133-|-#N/A	-PerfAlign-34.11-|-BQ113498-|-#N/A
Les.2037.1.A1_at	P	P	P	P	194.021	173.109	402.495	411.631	1.15121	0.00171588	0.0123192	-PerfAlign-94.51-|-TA31097_4113-|-Putative SSR alpha subunit [Oryza sativa (japonica cultivar-group)	-PerfAlign-14.73-|-CN213248-|-#N/A	-PerfAlign-13.95-|-TA40731_4113-|-Arabinogalactan protein-like [Arabidopsis thaliana (Mouse-ear cress)
Les.4082.1.S1_at	P	P	M	P	7.35292	7.26326	16.5713	15.8561	1.14932	0.00140617	0.0110596	-PerfAlign-60.76-|-TA30583_4113-|-#N/A	-PerfAlign-56.89-|-TA30584_4113-|-#N/A	-PerfAlign-33.13-|-TA30582_4113-|-#N/A
Les.4788.1.S1_at	P	P	P	P	21.3603	15.3525	42.0602	38.2588	1.14742	0.0060419	0.0258618	-PerfAlign-56.72-|-CV429992-|-Expressed protein [Arabidopsis thaliana (Mouse-ear cress)	-PerfAlign-56.72-|-TA29731_4113-|-Expressed protein [Arabidopsis thaliana (Mouse-ear cress)	-PerfAlign-56.1-|-DN940918-|-#N/A
Les.411.2.A1_at	P	P	P	P	56.9663	66.4757	148.495	124.734	1.1451	0.0031655	0.0175218	-PerfAlign-94.51-|-TA30136_4113-|-EIN3-binding F-box protein 1 [Lycopersicon esculentum (Tomato)	-PerfAlign-87.81-|-CN216065-|-#N/A	-PerfAlign-17.67-|-TA26662_4113-|-#N/A
LesAffx.58242.1.S1_at	A	A	P	P	7.92335	6.07254	13.1411	17.8817	1.14401	0.0087918	0.0323002	-PerfAlign-85.79-|-TA35675_4113-|-Hypothetical protein T20E23_120 [Arabidopsis thaliana (Mouse-ear cress)	-PerfAlign-31.19-|-TA40102_4113-|-#N/A	-PerfAlign-31.19-|-DN907581-|-#N/A
Les.1998.1.A1_at	A	A	P	P	9.23421	11.635	23.366	22.4521	1.14387	0.00320913	0.0176193	-PerfAlign-93.6-|-DN939973-|-#N/A	-PerfAlign-15.53-|-CV492191-|-#N/A	-PerfAlign-15.53-|-TA24885_4113-|-#N/A
Les.2649.1.S1_at	P	P	P	P	27.6703	17.8937	43.6284	55.2445	1.14165	0.0141858	0.0444094	-PerfAlign-85.65-|-CV435329-|-NADH-glutamate dehydrogenase [Lycopersicon esculentum (Tomato)	-PerfAlign-85.47-|-TA29537_4113-|-Glutamate dehydrogenase [Lycopersicon esculentum (Tomato)	-PerfAlign-85.47-|-CO502086-|-NADH-glutamate dehydrogenase [Lycopersicon esculentum (Tomato)
Les.206.1.S1_at	P	P	P	P	88.0296	128.312	266.061	206.635	1.14156	0.0114251	0.0384311	-PerfAlign-95.68-|-DN906085-|-#N/A	-PerfAlign-95.68-|-CK861526-|-Cinnamyl alcohol dehydrogenase [Nicotiana tabacum (Common tobacco)	-PerfAlign-95.68-|-TA25391_4113-|-Cinnamyl alcohol dehydrogenase [Nicotiana tabacum (Common tobacco)
Les.4671.1.S1_at	P	P	P	P	57.0238	60.4571	124.139	134.837	1.13978	0.00168866	0.0122743	-PerfAlign-93.3-|-CV503447-|-#N/A	-PerfAlign-93.3-|-TA27612_4113-|-#N/A	-PerfAlign-59.54-|-DR037713-|-#N/A
Les.5128.1.S1_at	P	P	P	P	252.789	225.981	628.686	440.973	1.13945	0.00731592	0.0286346	-PerfAlign-80.28-|-DN922500-|-#N/A	-PerfAlign-80.28-|-TA29886_4113-|-Putative senescence-related protein [Arabidopsis thaliana (Mouse-ear cress)	-PerfAlign-61.07-|-CK863945-|-Senescence-associated protein 12 [Hemerocallis sp. (Daylily)
Les.468.3.A1_at	A	A	P	M	8.91082	8.59637	23.9656	15.4904	1.13845	0.0106019	0.0365934	-PerfAlign-50.83-|-TA35198_4113-|-Histone deacetylase [Arabidopsis thaliana (Mouse-ear cress)	-PerfAlign-30.33-|-TA35198_4113-|-Histone deacetylase [Arabidopsis thaliana (Mouse-ear cress)	-PerfAlign-17.12-|-BQ111785-|-#N/A
LesAffx.57289.1.S1_at	P	P	P	P	8.98035	9.45746	25.6493	16.0324	1.13777	0.0127727	0.0412979	-PerfAlign-97-|-BF153379-|-Hypothetical protein [Arabidopsis thaliana (Mouse-ear cress)	-PerfAlign-8.96-|-CK862875-|-Chlorophyll a-b binding protein CP29.2	-PerfAlign-7.12-|-DV624021-|-#N/A
Les.3358.3.S1_at	A	A	P	P	9.72902	8.1373	21.316	17.9001	1.13446	0.00362471	0.0190148	-PerfAlign-34.24-|-CK863855-|-#N/A	-PerfAlign-34.24-|-TA25165_4113-|-Arginine decarboxylase [Lycopersicon esculentum (Tomato)	-PerfAlign-33.55-|-BE339936-|-#N/A
LesAffx.53447.1.S1_at	P	P	P	P	16.0488	22.2379	37.2872	46.0954	1.13391	0.00821404	0.0310879	-PerfAlign-17.62-|-CV502472-|-#N/A	-PerfAlign-15.32-|-CV470615-|-#N/A	-PerfAlign-15.32-|-CV470631-|-#N/A
Les.4268.1.S1_at	A	P	P	P	30.3294	40.8813	75.3162	79.2213	1.13335	0.00497811	0.0227457	-PerfAlign-82.69-|-TA41412_4113-|-Putative small basic membrane integral protein [Oryza sativa (japonica cultivar-group)	-PerfAlign-37.2-|-DR751883-|-#N/A	-PerfAlign-8.27-|-CX161487-|-#N/A
LesAffx.24397.1.S1_at	A	A	A	P	10.1595	10.2874	19.5981	25.5989	1.13155	0.00406014	0.0202596	-PerfAlign-97.53-|-TA36461_4113-|-#N/A	-PerfAlign-58.93-|-BM405727-|-#N/A	-PerfAlign-58.93-|-TA43316_4113-|-#N/A
LesAffx.46010.1.S1_at	P	P	P	P	59.4297	57.2173	120.109	135.548	1.12968	0.00193347	0.0131297	-PerfAlign-96-|-TA31077_4113-|-PHB1 [Nicotiana benthamiana	-PerfAlign-96-|-TA31075_4113-|-PHB1 [Nicotiana benthamiana	-PerfAlign-96-|-CK277776-|-Prohibitin [Arabidopsis thaliana (Mouse-ear cress)
LesAffx.31079.1.S1_at	P	A	P	P	37.9287	40.394	99.6851	73.3448	1.12732	0.00540567	0.024029	-PerfAlign-97-|-TA31933_4113-|-unknown protein [Arabidopsis thaliana	-PerfAlign-80.75-|-DN921690-|-#N/A	-PerfAlign-59.85-|-DN589618-|-#N/A
LesAffx.69423.1.S1_at	P	P	P	P	256.596	283.083	614.2	562.806	1.12531	0.0020042	0.0133466	-PerfAlign-88.13-|-TA28030_4113-|-Thymidine diphospho-glucose 4-6-dehydratase homolog [Prunus armeniaca (Apricot)	-PerfAlign-85.98-|-TA28027_4113-|-UDP-glucuronate decarboxylase 1 [Nicotiana tabacum (Common tobacco)	-PerfAlign-84.36-|-TA28029_4113-|-UDP-glucuronate decarboxylase 1 [Nicotiana tabacum (Common tobacco)
LesAffx.38438.1.S1_at	A	A	M	P	18.0439	18.0423	32.1881	48.0505	1.12409	0.00905615	0.0330029	-PerfAlign-95-|-TA27908_4113-|-At1g12410/F5O11_7 [Arabidopsis thaliana (Mouse-ear cress)	-PerfAlign-92.08-|-CV302491-|-At1g12410/F5O11_7 [Arabidopsis thaliana (Mouse-ear cress)	-PerfAlign-90.02-|-DR036324-|-#N/A
LesAffx.68054.1.S1_at	P	P	P	P	69.3228	81.6145	139.448	192.068	1.12152	0.00722301	0.0283429	-PerfAlign-94.44-|-TA34939_4113-|-DnaJ protein	-PerfAlign-94.44-|-CV434944-|-DnaJ protein	-PerfAlign-12.85-|-TA48183_4113-|-DnaJ-like protein [Glycine max (Soybean)
Les.2671.1.A1_at	P	P	P	P	48.9211	67.6078	113.621	137.285	1.11881	0.00796321	0.0303251	-PerfAlign-96-|-TA38044_4113-|-At4g40042 [Arabidopsis thaliana (Mouse-ear cress)	-PerfAlign-58.16-|-DN940909-|-#N/A	-PerfAlign-12.03-|-TA29763_4113-|-2-isopropylmalate synthase B [Lycopersicon pennellii (Tomato)
LesAffx.39696.1.S1_at	P	P	P	P	79.6755	55.4364	138.064	150.721	1.11805	0.00791095	0.030211	-PerfAlign-96-|-CX161981-|-#N/A	-PerfAlign-96-|-TA31588_4113-|-Ras-related protein Rab11C [Arabidopsis thaliana (Mouse-ear cress)	-PerfAlign-87.25-|-DN849280-|-#N/A
LesAffx.1064.1.S1_at	P	P	P	P	106.799	95.8932	248.495	194.118	1.11787	0.00430813	0.0210061	-PerfAlign-95.57-|-CN464730-|-Urate oxidase [Cicer arietinum (Chickpea) (Garbanzo)	-PerfAlign-95-|-DN940235-|-#N/A	-PerfAlign-95-|-DV623217-|-#N/A
LesAffx.36669.3.S1_at	A	M	P	P	27.3841	26.7692	56.7023	60.8853	1.1178	0.00168054	0.0122583	-PerfAlign-97-|-TA33942_4113-|-3-phosphoinositide-dependent protein kinase-1 [Lycopersicon esculentum (Tomato)	-PerfAlign-88.65-|-TA43761_4113-|-3-phosphoinositide-dependent protein kinase-1 [Lycopersicon esculentum (Tomato)	-PerfAlign-15.04-|-DN588005-|-#N/A
Les.2878.2.A1_at	A	P	P	P	10.6439	13.2999	29.12	22.8347	1.1159	0.00619532	0.0262901	-PerfAlign-94-|-TA43298_4113-|-Hypothetical protein At5g20165 [Arabidopsis thaliana (Mouse-ear cress)	-PerfAlign-14.84-|-CK851645-|-#N/A	-PerfAlign-13.95-|-TA38385_4113-|-Auxin response factor 2 [Lycopersicon esculentum (Tomato)
Les.3403.2.S1_at	A	P	P	P	24.2284	24.3592	59.5683	46.5028	1.11535	0.00382552	0.019594	-PerfAlign-96-|-TA30304_4113-|-Hypothetical protein At5g27930/F14I23_90 [Arabidopsis thaliana (Mouse-ear cress)	-PerfAlign-92.06-|-DN906093-|-#N/A	-PerfAlign-86.14-|-CV431925-|-Hypothetical protein At5g27930/F14I23_90 [Arabidopsis thaliana (Mouse-ear cress)
Les.4282.1.S1_at	P	P	P	P	80.5546	83.3534	178.515	176.011	1.11318	0.00157945	0.0117893	-PerfAlign-88.66-|-TA31457_4113-|-UPF0139 protein At5g07960 [Arabidopsis thaliana (Mouse-ear cress)	-PerfAlign-87.65-|-TA31458_4113-|-UPF0139 protein At5g07960 [Arabidopsis thaliana (Mouse-ear cress)	-PerfAlign-6.89-|-CX162816-|-#N/A
Les.3301.1.S1_at	P	P	P	P	188.966	207.367	425.128	431.084	1.11278	0.00181463	0.0127174	-PerfAlign-91.31-|-BM112727-|-Light dependent NADH:protochlorophyllide oxidoreductase 1 [Lycopersicon esculentum (Tomato)	-PerfAlign-86.87-|-CN212395-|-#N/A	-PerfAlign-84.17-|-TA25480_4113-|-Syntaxin-like protein [Solanum tuberosum (Potato)
Les.2448.1.A1_at	P	P	P	P	869.886	722.77	1855.37	1584.83	1.11277	0.00376226	0.0193615	-PerfAlign-88.44-|-TA36116_4113-|-Eukaryotic translation initiation factor 4G [Arabidopsis thaliana (Mouse-ear cress)	-PerfAlign-18.63-|-TA45466_4113-|-F8M12.21 protein [Arabidopsis thaliana (Mouse-ear cress)	-PerfAlign-18.63-|-CN464631-|-Homeobox [Lycopersicon esculentum (Tomato)
LesAffx.64992.1.S1_at	M	A	P	P	24.6202	23.5427	54.6714	49.4088	1.11022	0.00194432	0.0131703	-PerfAlign-94.06-|-CV477969-|-At4g05000 [Arabidopsis thaliana (Mouse-ear cress)	-PerfAlign-93.87-|-TA36049_4113-|-At4g05000 [Arabidopsis thaliana (Mouse-ear cress)	-PerfAlign-92-|-CX162108-|-#N/A
LesAffx.68259.2.S1_at	P	P	P	P	51.0894	41.7147	112.705	87.9841	1.10907	0.00598877	0.0257264	-PerfAlign-97-|-CV434902-|-Guanine nucleotide-binding protein beta subunit [Solanum tuberosum (Potato)	-PerfAlign-94.84-|-TA28674_4113-|-Guanine nucleotide-binding protein beta subunit [Solanum tuberosum (Potato)	-PerfAlign-13.23-|-TA33478_4113-|-Similarity to EH domain containing proteins [Arabidopsis thaliana (Mouse-ear cress)
LesAffx.70492.1.S1_at	A	A	P	P	9.98868	7.30762	18.0298	18.8146	1.1082	0.00584669	0.0253872	-PerfAlign-96.35-|-TA39959_4113-|-Putative peroxidase [Solanum tuberosum (Potato)	-PerfAlign-61.81-|-CK851009-|-Putative peroxidase [Solanum tuberosum (Potato)	-PerfAlign-60.93-|-TA28671_4113-|-Putative peroxidase [Solanum tuberosum (Potato)
Les.422.1.S1_at	P	P	P	P	133.22	136.203	306.727	274.398	1.10682	0.00199044	0.0133328	-PerfAlign-69.18-|-TA31875_4113-|-AT5g49940/K9P8_8 [Arabidopsis thaliana (Mouse-ear cress)	-PerfAlign-66.5-|-CK863592-|-AT5g49940/K9P8_8 [Arabidopsis thaliana (Mouse-ear cress)	-PerfAlign-40.76-|-CV505445-|-#N/A
LesAffx.412.3.S1_at	A	M	P	P	5.07353	6.12438	12.0779	11.9068	1.10523	0.00284864	0.0164109	-PerfAlign-14.29-|-CK861889-|-#N/A	-PerfAlign-13.43-|-TA47344_4113-|-#N/A	-PerfAlign-12.78-|-CK852807-|-Vacuolar ATPase subunit c [Avicennia marina (Grey mangrove)
Les.2574.3.S1_at	P	P	P	P	103.761	123.92	260.186	227.094	1.10008	0.00351719	0.0186129	-PerfAlign-95.5-|-CK718746-|-Putative proteasome regulatory non-ATPase subunit [Oryza sativa (japonica cultivar-group)	-PerfAlign-95.5-|-TA29366_4113-|-Putative proteasome regulatory non-ATPase subunit [Oryza sativa (japonica cultivar-group)	-PerfAlign-95.5-|-TA29365_4113-|-Putative proteasome regulatory non-ATPase subunit [Oryza sativa (japonica cultivar-group)
Les.3108.2.S1_at	P	P	P	P	50.074	47.7301	87.5988	124.66	1.09594	0.00772851	0.0297872	-PerfAlign-98-|-DN922199-|-#N/A	-PerfAlign-98-|-TA30051_4113-|-Ribosomal protein L23 family protein [Solanum tuberosum (Potato)	-PerfAlign-98-|-TA30052_4113-|-Ribosomal protein L23 family protein [Solanum tuberosum (Potato)
LesAffx.1064.2.S1_at	P	P	P	P	304.058	281.568	643.342	607.983	1.09589	0.00193961	0.0131549	-PerfAlign-96-|-TA27778_4113-|-Uricase [Medicago sativa (Alfalfa)	-PerfAlign-96-|-TA27775_4113-|-Uricase [Medicago sativa (Alfalfa)	-PerfAlign-73.24-|-DV623217-|-#N/A
LesAffx.16353.1.S1_at	P	P	P	P	54.6735	60.2989	128.785	116.892	1.09552	0.00229496	0.014394	-PerfAlign-99-|-TA26790_4113-|-PHB1 [Nicotiana benthamiana	-PerfAlign-78.97-|-TA31075_4113-|-PHB1 [Nicotiana benthamiana	-PerfAlign-78.97-|-TA31077_4113-|-PHB1 [Nicotiana benthamiana
Les.5375.1.S1_at	P	P	P	P	23.2022	33.7415	65.7615	54.3234	1.09502	0.0111165	0.0378632	-PerfAlign-94.2-|-DN923068-|-#N/A	-PerfAlign-93.8-|-TA34474_4113-|-#N/A	-PerfAlign-27.26-|-TA34473_4113-|-Hypothetical protein T4C9.70 [Arabidopsis thaliana (Mouse-ear cress)
Les.657.2.A1_at	P	P	P	P	53.8509	48.1827	130.358	90.8005	1.09481	0.00880946	0.0323431	-PerfAlign-97.99-|-TA26733_4113-|-Hypothetical protein B1206D04.26 [Oryza sativa (japonica cultivar-group)	-PerfAlign-19.39-|-TA24142_4113-|-Adenosylhomocysteinase [Lycopersicon esculentum (Tomato)	-PerfAlign-19.39-|-TA28478_4113-|-Alpha-1
LesAffx.49710.1.S1_at	P	P	P	P	254.399	242.486	522.562	538.19	1.09436	0.00175121	0.0124854	-PerfAlign-99-|-CV652184-|-#N/A	-PerfAlign-98-|-DR036069-|-#N/A	-PerfAlign-98-|-TA34218_4113-|-DNA-binding protein-related-like [Oryza sativa (japonica cultivar-group)
Les.455.2.S1_at	P	P	P	P	183.096	133.22	343.078	320.875	1.08707	0.00665317	0.0271079	-PerfAlign-89.62-|-TA22941_4113-|-Nuclear RNA binding protein-like [Solanum tuberosum (Potato)	-PerfAlign-86.55-|-TA23062_4113-|-Nuclear RNA binding protein-like [Solanum tuberosum (Potato)	-PerfAlign-84.99-|-CK852642-|-Nuclear RNA binding protein-like [Solanum tuberosum (Potato)
Les.1859.3.S1_at	A	A	P	P	17.2873	16.6673	42.6384	30.2609	1.08143	0.00761511	0.0294549	-PerfAlign-93.43-|-BE921748-|-Cytochrome P45 monooxygenase CYP72A [Medicago truncatula (Barrel medic)	-PerfAlign-93.43-|-CV429192-|-Cytochrome P45 monooxygenase CYP72B [Medicago truncatula (Barrel medic)	-PerfAlign-74.67-|-TA44662_4113-|-Cytochrome P45 monooxygenase CYP72A [Medicago truncatula (Barrel medic)
Les.5013.1.S1_at	P	P	P	P	87.0707	127.992	220.974	225.548	1.0805	0.0096445	0.0343387	-PerfAlign-96-|-TA36464_4113-|-Secretory carrier membrane protein [Oryza sativa (Rice)	-PerfAlign-83.87-|-TA30861_4113-|-carrier [Arabidopsis thaliana	-PerfAlign-34.3-|-DN590304-|-#N/A
LesAffx.62977.1.S1_at	A	A	A	A	88.997	91.1947	202.434	179.102	1.07969	0.00230147	0.0144181	-PerfAlign-99-|-TA34926_4113-|-Ubiquitin-conjugating enzyme-like protein [Arabidopsis thaliana (Mouse-ear cress)	-PerfAlign-25.73-|-TA39137_4113-|-Ubiquitin-conjugating enzyme E2-18 kDa [Arabidopsis thaliana (Mouse-ear cress)	-PerfAlign-14.06-|-CV476312-|-#N/A
LesAffx.12580.2.S1_at	P	P	P	P	76.3067	72.0316	174.352	140.759	1.07932	0.0037475	0.0193524	-PerfAlign-100-|-TA37371_4113-|-#N/A	-PerfAlign-17.68-|-BQ504570-|-Nodulin-like [Oryza sativa (japonica cultivar-group)	-PerfAlign-16.83-|-DN905964-|-#N/A
Les.4595.1.S1_at	P	P	P	P	111.705	86.5475	244.991	176.135	1.07908	0.0115172	0.0385972	-PerfAlign-96-|-CX699339-|-#N/A	-PerfAlign-96-|-CV434559-|-Expressed protein [Oryza sativa (japonica cultivar-group)	-PerfAlign-96-|-CV302202-|-Expressed protein [Oryza sativa (japonica cultivar-group)
LesAffx.68250.1.S1_at	A	M	P	P	34.1302	29.185	75.514	58.8743	1.07905	0.00570838	0.0248663	-PerfAlign-98-|-TA31785_4113-|-Acidic 82 kDa protein-like [Oryza sativa (japonica cultivar-group)	-PerfAlign-97-|-CK853671-|-Acidic 82 kDa protein-like [Oryza sativa (japonica cultivar-group)	-PerfAlign-93-|-CN513553-|-Protein At5g30495 [Arabidopsis thaliana (Mouse-ear cress)
Les.3150.1.S1_at	P	P	P	P	81.3909	79.4258	175.394	164.387	1.07854	0.00191438	0.0130842	-PerfAlign-94.3-|-CV287011-|-Chaperonin 21 precursor [Lycopersicon esculentum (Tomato)	-PerfAlign-92.11-|-TA25496_4113-|-Chaperonin 21 precursor [Lycopersicon esculentum (Tomato)	-PerfAlign-81.95-|-CV498862-|-Chaperonin 21 precursor [Lycopersicon esculentum (Tomato)
Les.1898.1.S1_at	A	A	P	P	16.6791	14.2955	26.2352	40.1234	1.07117	0.0142285	0.0444596	-PerfAlign-94.16-|-TA39137_4113-|-Ubiquitin-conjugating enzyme E2-18 kDa [Arabidopsis thaliana (Mouse-ear cress)	-PerfAlign-38.16-|-TA34926_4113-|-Ubiquitin-conjugating enzyme-like protein [Arabidopsis thaliana (Mouse-ear cress)	-PerfAlign-7.9-|-BQ505998-|-Adventitious rooting related oxygenase [Malus domestica (Apple) (Malus sylvestris)
Les.4466.1.S1_at	A	P	P	P	12.6918	16.5782	35.9776	25.6565	1.06662	0.0129315	0.0416129	-PerfAlign-95-|-TA35589_4113-|-Subunit A of ferredoxin-thioredoxin-reductase precursor [Solanum tuberosum (Potato)	-PerfAlign-28.08-|-CV501535-|-#N/A	-PerfAlign-5.2-|-AF406701-|-BEL1-related homeotic protein 22 [Solanum tuberosum (Potato)
LesAffx.59756.1.S1_at	P	A	P	P	25.1827	24.5161	51.6831	52.3885	1.06639	0.00186319	0.0129419	-PerfAlign-98-|-TA43261_4113-|-26S proteasome regulatory subunit p27	-PerfAlign-14.5-|-TA45925_4113-|-Ammonium transporter 1	-PerfAlign-12.98-|-TA37696_4113-|-#N/A
Les.1408.1.S1_at	A	P	P	P	53.1032	71.0228	121.556	136.017	1.0661	0.00662999	0.0270601	-PerfAlign-93.32-|-TA38563_4113-|-Hypothetical protein T9J14.5 [Arabidopsis thaliana (Mouse-ear cress)	-PerfAlign-13.67-|-BQ121289-|-#N/A	-PerfAlign-11.51-|-DN849042-|-#N/A
Les.5374.1.S1_at	A	A	M	P	27.3653	23.4507	47.1195	59.686	1.06587	0.00558709	0.0244559	-PerfAlign-94.25-|-TA42551_4113-|-Putative hexose transporter protein [Arabidopsis thaliana (Mouse-ear cress)	-PerfAlign-5.67-|-TA23391_4113-|-#N/A	-PerfAlign-5.67-|-BQ114339-|-#N/A
Les.1235.1.A1_at	P	P	P	P	124.928	91.4247	216.683	229.633	1.06158	0.00697064	0.0277545	-PerfAlign-98-|-CV503999-|-#N/A	-PerfAlign-94.11-|-TA31039_4113-|-Protein phosphatase type 2C	-PerfAlign-94.11-|-CV474908-|-#N/A
Les.4961.1.S1_at	A	M	P	P	132.871	123.931	261.013	274.726	1.06127	0.00214439	0.0138339	-PerfAlign-73.49-|-TA41951_4113-|-2-oxoglutarate dehydrogenase E2 subunit [Arabidopsis thaliana (Mouse-ear cress)	-PerfAlign-36.93-|-TA28115_4113-|-Putative dihydrolipoamide succinyltransferase [Arabidopsis thaliana (Mouse-ear cress)	-PerfAlign-5.76-|-TA41951_4113-|-2-oxoglutarate dehydrogenase E2 subunit [Arabidopsis thaliana (Mouse-ear cress)
LesAffx.31240.1.S1_at	P	P	P	P	62.3179	56.1407	129.465	117.277	1.05882	0.00270173	0.0159412	-PerfAlign-94.57-|-TA37221_4113-|-Hypothetical protein [Solanum tuberosum (Potato)	-PerfAlign-79.29-|-TA44362_4113-|-Hypothetical protein [Solanum tuberosum (Potato)	-PerfAlign-32.2-|-DN906207-|-#N/A
LesAffx.65207.2.S1_at	P	P	P	P	260.499	207.055	529.12	441.868	1.05796	0.00607803	0.0259345	-PerfAlign-55.22-|-TA25829_4113-|-unknown protein [Arabidopsis thaliana	-PerfAlign-54.79-|-TA25828_4113-|-Hypothetical protein [Medicago truncatula (Barrel medic)	-PerfAlign-52.75-|-BQ511336-|-Hypothetical protein [Medicago truncatula (Barrel medic)
LesAffx.3000.2.S1_at	P	P	P	P	235.933	245.163	507.342	493.438	1.05685	0.00198167	0.0133234	-PerfAlign-77.34-|-DN939595-|-#N/A	-PerfAlign-77.34-|-DV627127-|-#N/A	-PerfAlign-77.34-|-CK717340-|-Deacetylase-like protein [Solanum tuberosum (Potato)
LesAffx.60380.2.S1_at	P	A	P	P	25.7571	29.6118	52.647	62.6991	1.05683	0.00411325	0.0204158	-PerfAlign-95-|-DN940058-|-#N/A	-PerfAlign-54.51-|-CN464370-|-Hypothetical protein At4g25360 [Arabidopsis thaliana (Mouse-ear cress)	-PerfAlign-8.33-|-TA43855_4113-|-#N/A
Les.2959.1.S1_at	A	M	P	P	27.8501	34.1255	72.1389	56.8588	1.05481	0.006952	0.027721	-PerfAlign-66.87-|-TA23224_4113-|-Transketolase	-PerfAlign-55.59-|-CV500271-|-Transketolase	-PerfAlign-33.69-|-TA23221_4113-|-Transketolase 1 [Capsicum annuum (Bell pepper)
Les.2105.1.S1_at	P	P	P	P	184.061	172.297	345.676	394.267	1.05176	0.00281823	0.0162988	-PerfAlign-95.82-|-TA27499_4113-|-Ras-related GTP-binding protein [Nicotiana tabacum (Common tobacco)	-PerfAlign-95.64-|-CN215302-|-Ras-related GTP-binding protein [Nicotiana tabacum (Common tobacco)	-PerfAlign-93.11-|-DN906506-|-#N/A
LesAffx.37769.1.S1_at	A	A	P	P	5.74943	6.8397	12.2537	13.7199	1.048	0.0038807	0.019709	-PerfAlign-96-|-CK267281-|-Fructokinase-like protein [Arabidopsis thaliana (Mouse-ear cress)	-PerfAlign-30.12-|-TA34229_4113-|-Fructokinase-like protein [Arabidopsis thaliana (Mouse-ear cress)	-PerfAlign-25.66-|-TA34230_4113-|-Fructokinase-like protein [Arabidopsis thaliana (Mouse-ear cress)
Les.5650.1.S1_at	A	A	P	P	54.615	69.2638	135.33	119.474	1.04782	0.00549608	0.0242602	-PerfAlign-95.21-|-DN906022-|-#N/A	-PerfAlign-95.21-|-TA29722_4113-|-30S ribosomal protein S1	-PerfAlign-63.8-|-TA44248_4113-|-30S ribosomal protein S1
LesAffx.53602.1.S1_at	A	A	P	P	7.24164	7.97003	16.0356	15.3071	1.04422	0.00244889	0.0150802	-PerfAlign-74.54-|-TA45578_4113-|-Putative pentatricopeptide (PPR) repeat-containing protein [Oryza sativa (japonica cultivar-group)	-PerfAlign-5.46-|-DV622827-|-#N/A	-PerfAlign-5.46-|-DN939702-|-#N/A
Les.2876.1.A1_at	A	A	P	P	29.5227	28.3791	68.3288	51.9931	1.04208	0.00587152	0.0254339	-PerfAlign-95-|-BQ518991-|-Ubiquitin carrier protein 4 [Glycine max (Soybean)	-PerfAlign-94.8-|-CX161242-|-#N/A	-PerfAlign-88.1-|-TA37333_4113-|-Ubiquitin carrier protein 4 [Glycine max (Soybean)
Les.3997.1.S1_at	P	P	P	P	129.998	118.923	247.7	264.023	1.04037	0.00251321	0.0152813	-PerfAlign-93.39-|-TA25680_4113-|-Putative ubiquitin protein [Arabidopsis thaliana (Mouse-ear cress)	-PerfAlign-92.77-|-BQ505413-|-Putative ubiquitin protein [Oryza sativa (japonica cultivar-group)	-PerfAlign-90.29-|-CN216494-|-Putative ubiquitin protein [Oryza sativa (japonica cultivar-group)
Les.161.1.S1_at	P	P	P	P	382.691	437.185	839.88	842.246	1.04	0.00276816	0.0161471	-PerfAlign-80.8-|-DN849471-|-#N/A	-PerfAlign-80.8-|-TA27225_4113-|-Calmodulin-like protein [Branchiostoma lanceolatum (Common lancelet) (Amphioxus)	-PerfAlign-80.8-|-BI435022-|-Calmodulin-like protein [Branchiostoma lanceolatum (Common lancelet) (Amphioxus)
LesAffx.20534.2.S1_at	P	P	P	P	140.369	107.995	252.327	253.278	1.03791	0.00550207	0.0242602	-PerfAlign-97-|-TA34780_4113-|-Hypothetical protein OSJNBa0003O19.4 [Oryza sativa (Rice)	-PerfAlign-96-|-DN907169-|-#N/A	-PerfAlign-54.83-|-TA34779_4113-|-Hypothetical protein OSJNBa0003O19.4 [Oryza sativa (Rice)
LesAffx.10353.1.A1_at	P	P	P	P	165.858	198.935	348.389	399.126	1.03765	0.00450445	0.0215823	-PerfAlign-95-|-CN215612-|-CRK1 protein [Beta vulgaris subsp. vulgaris	-PerfAlign-95-|-TA30499_4113-|-CRK1 protein [Beta vulgaris subsp. vulgaris	-PerfAlign-94.9-|-CN214142-|-CRK1 protein [Beta vulgaris subsp. vulgaris
Les.5236.1.S1_at	M	P	P	P	45.536	30.5749	73.6307	79.6753	1.03754	0.0125003	0.0407555	-PerfAlign-65.32-|-CV497158-|-#N/A	-PerfAlign-36.61-|-BQ507992-|-#N/A	-PerfAlign-4.87-|-TA48925_4113-|-Similarity to S-locus protein [Arabidopsis thaliana (Mouse-ear cress)
LesAffx.60101.1.S1_at	A	A	P	P	22.9141	21.8771	44.7427	47.1894	1.03723	0.0022477	0.014246	-PerfAlign-97-|-TA30128_4113-|-VDAC3.1 [Lotus japonicus	-PerfAlign-97-|-CN514568-|-VDAC3.1 [Lotus japonicus	-PerfAlign-93.46-|-BQ111662-|-VDAC3.1 [Lotus japonicus
LesAffx.37595.1.S1_at	A	A	M	P	16.6364	15.6478	28.7998	38.0709	1.03722	0.00632255	0.0264764	-PerfAlign-4.37-|-CV302387-|-#N/A	-PerfAlign-4.2-|-TA48619_4113-|-Putative receptor-like protein kinase 2 [Oryza sativa (japonica cultivar-group)	-PerfAlign-3.84-|-TA47760_4113-|-#N/A
LesAffx.67373.1.S1_at	A	A	P	P	43.0319	49.4624	86.2815	103.701	1.03584	0.00462892	0.0218699	-PerfAlign-95.6-|-CV492794-|-Putative multiple inositol polyphosphate phosphatase [Oryza sativa (japonica cultivar-group)	-PerfAlign-95.4-|-TA34709_4113-|-Putative multiple inositol polyphosphate phosphatase [Oryza sativa (japonica cultivar-group)	-PerfAlign-52.62-|-DN921218-|-#N/A
Les.5485.1.S1_at	P	P	P	P	2002.87	1790.88	3825.81	3926.73	1.03318	0.00263647	0.0157299	-PerfAlign-92.58-|-TA26963_4113-|-Hypothetical protein At2g23810 [Arabidopsis thaliana (Mouse-ear cress)	-PerfAlign-90.03-|-CK269984-|-Senescence-associated protein-like [Arabidopsis thaliana (Mouse-ear cress)	-PerfAlign-50.75-|-BI433952-|-Hypothetical protein At2g23810 [Arabidopsis thaliana (Mouse-ear cress)
Les.1960.1.A1_at	A	P	P	P	22.5477	32.4644	53.5814	57.0639	1.03123	0.0104734	0.0362886	-PerfAlign-97-|-TA35507_4113-|-BHLH transcription factor	-PerfAlign-95.53-|-CK853869-|-#N/A	-PerfAlign-13.53-|-CK251854-|-#N/A
LesAffx.19750.1.S1_at	A	A	P	P	16.3823	15.3869	29.1413	36.1143	1.03089	0.00452904	0.0216237	-PerfAlign-98-|-TA39484_4113-|-OSJNba0093F12.4 protein [Oryza sativa (Rice)	-PerfAlign-90.6-|-TA43244_4113-|-Hypothetical protein At1g68310 [Arabidopsis thaliana (Mouse-ear cress)	-PerfAlign-28.09-|-TA38381_4113-|-OSJNba0093F12.4 protein [Oryza sativa (Rice)
Les.1409.1.A1_at	A	A	P	A	34.3069	29.6798	74.4348	57.1095	1.03086	0.00711236	0.0280304	-PerfAlign-53.55-|-TA27375_4113-|-#N/A	-PerfAlign-49.97-|-TA27373_4113-|-#N/A	-PerfAlign-28.96-|-TA27375_4113-|-#N/A
Les.1256.1.A1_at	P	P	P	P	23.0656	28.2363	54.1586	49.8709	1.02605	0.00448427	0.0215619	-PerfAlign-51.77-|-TA47638_4113-|-T12C24.22 [Arabidopsis thaliana (Mouse-ear cress)	-PerfAlign-31.11-|-TA47638_4113-|-T12C24.22 [Arabidopsis thaliana (Mouse-ear cress)	-PerfAlign-16.85-|-DN922308-|-#N/A
Les.2437.1.S1_at	A	A	A	A	8.02057	5.63735	14.8625	12.5087	1.01987	0.0123526	0.0404592	-PerfAlign-96-|-CX162636-|-#N/A	-PerfAlign-96-|-TA24347_4113-|-Putative chaperon P13.9 [Castanea sativa (Sweet chestnut)	-PerfAlign-96-|-TA24348_4113-|-Putative chaperon P13.9 [Castanea sativa (Sweet chestnut)
Les.5657.1.S1_at	P	P	P	P	84.1636	121.238	193.134	216.813	1.01847	0.0117769	0.039163	-PerfAlign-94.8-|-CK263287-|-Hypothetical protein OJ1047_C01.5 [Oryza sativa (japonica cultivar-group)	-PerfAlign-29.57-|-BQ118000-|-#N/A	-PerfAlign-4.66-|-BQ517249-|-#N/A
Les.469.2.S1_at	P	P	P	P	87.5248	95.8489	201.078	171.031	1.01771	0.00387829	0.019709	-PerfAlign-97.46-|-TA30829_4113-|-RNA-binding region RNP-1 [Medicago truncatula (Barrel medic)	-PerfAlign-96.52-|-DR037399-|-#N/A	-PerfAlign-96.47-|-TA30828_4113-|-RNA-binding region RNP-1 [Medicago truncatula (Barrel medic)
Les.5511.1.S1_at	M	A	P	P	25.2032	22.6763	55.1799	42.3535	1.01592	0.00680612	0.0274132	-PerfAlign-89.99-|-TA29612_4113-|-THA4 [Zea mays (Maize)	-PerfAlign-83.65-|-DN908923-|-#N/A	-PerfAlign-5.01-|-TA29612_4113-|-THA4 [Zea mays (Maize)
LesAffx.19956.1.S1_at	A	A	P	P	62.8132	51.2139	118.735	109.93	1.01029	0.00475542	0.0221371	-PerfAlign-98-|-TA36970_4113-|-At3g29200 [Arabidopsis thaliana (Mouse-ear cress)	-PerfAlign-15.38-|-DR034270-|-#N/A	-PerfAlign-15.38-|-CV471792-|-Carboxymethylenebutenolidase-like protein [Oryza sativa (japonica cultivar-group)
Les.4821.1.A1_at	P	P	P	P	220.615	181.535	420.876	386.045	1.01019	0.00462904	0.0218699	-PerfAlign-71.83-|-TA30218_4113-|-F21D18.6 [Arabidopsis thaliana (Mouse-ear cress)	-PerfAlign-68.52-|-TA30219_4113-|-Pto kinase interactor 1 [Lycopersicon esculentum (Tomato)	-PerfAlign-45.12-|-CV431555-|-F21D18.6 [Arabidopsis thaliana (Mouse-ear cress)
Les.3301.3.S1_at	P	P	P	P	235.202	258.345	491.115	501.682	1.00982	0.0026999	0.0159412	-PerfAlign-97-|-TA25480_4113-|-Syntaxin-like protein [Solanum tuberosum (Potato)	-PerfAlign-95.4-|-DV627457-|-#N/A	-PerfAlign-94-|-CN212395-|-#N/A
Les.4893.1.S1_at	A	M	P	P	32.6565	42.5518	63.3191	88.9493	1.00952	0.0157138	0.0472548	-PerfAlign-96-|-TA33441_4113-|-Similarity to ubiquitin conjugating enzyme [Arabidopsis thaliana (Mouse-ear cress)	-PerfAlign-96-|-CV302196-|-Similarity to ubiquitin conjugating enzyme [Arabidopsis thaliana (Mouse-ear cress)	-PerfAlign-55.17-|-CV475415-|-Similarity to ubiquitin conjugating enzyme [Arabidopsis thaliana (Mouse-ear cress)
Les.4874.1.S1_at	A	A	P	P	91.7287	80.0957	187.8	158.368	1.00862	0.00477586	0.0221959	-PerfAlign-87.14-|-CV505386-|-#N/A	-PerfAlign-84.62-|-TA25817_4113-|-Succinyl-CoA ligase alpha 2 subunit [Lycopersicon esculentum (Tomato)	-PerfAlign-69.7-|-CK266382-|-Succinyl-CoA ligase alpha 2 subunit [Lycopersicon esculentum (Tomato)
Les.5421.1.S1_at	A	P	P	P	8.41919	8.20354	19.8658	14.0365	1.0067	0.0101313	0.0354662	-PerfAlign-5.02-|-TA36647_4113-|-IAA amidohydrolase [Linum usitatissimum (Flax) (Linseed)	-PerfAlign-4.39-|-CV492556-|-#N/A	-PerfAlign-3.82-|-DN939881-|-#N/A
Les.4678.1.S1_at	A	P	P	P	16.4367	13.3732	27.6692	32.0249	1.00561	0.00588323	0.0254642	-PerfAlign-66.27-|-TA25795_4113-|-PREDICTED: similar to tubulin	-PerfAlign-57.31-|-TA25796_4113-|-PREDICTED: similar to tubulin	-PerfAlign-56.66-|-TA25797_4113-|-Hypothetical protein [Solanum tuberosum (Potato)
LesAffx.57999.1.S1_at	A	A	A	A	6.35819	4.39843	10.056	11.1785	1.00352	0.0124573	0.0406849	-PerfAlign-6.37-|-TA41512_4113-|-MAP kinase-like protein [Gossypium hirsutum (Upland cotton)	-PerfAlign-6.07-|-TA39982_4113-|-Expressed protein [Oryza sativa (japonica cultivar-group)	-PerfAlign-5.43-|-CX699270-|-#N/A
Les.3024.1.A1_at	A	A	P	M	14.34	13.1946	27.8324	27.2745	1.00216	0.00269067	0.0159412	-PerfAlign-94-|-TA29535_4113-|-TSC13 protein [Nicotiana benthamiana	-PerfAlign-93-|-DN848854-|-#N/A	-PerfAlign-15.11-|-BQ119430-|-#N/A
LesAffx.67661.1.S1_at	P	P	P	P	65.9803	61.6697	140.898	115.773	1.00161	0.00464186	0.0218923	-PerfAlign-94.89-|-TA29896_4113-|-Putative membrane trafficking factor [Arabidopsis thaliana (Mouse-ear cress)	-PerfAlign-10.33-|-CV497168-|-#N/A	-PerfAlign-10.33-|-CN461973-|-3-isopropylmalate dehydrogenase
Les.2095.1.A1_at	A	M	P	P	6.78442	6.1379	13.3319	12.4842	0.999437	0.0030667	0.0171501	-PerfAlign-93-|-TA30663_4113-|-Delta-12 fatty acid desaturase [Borago officinalis (Bourrache) (Borage)	-PerfAlign-48.75-|-CN465647-|-Microsomal delta-12 oleate desaturase [Olea europaea (Common olive)	-PerfAlign-18.69-|-TA36852_4113-|-Cytochrome P45 monooxygenase CYP83A [Glycine max (Soybean)
Les.32.1.S1_at	P	P	P	P	311.61	301.103	597.747	627.368	0.999423	0.00253889	0.0153381	-PerfAlign-97-|-DN922413-|-#N/A	-PerfAlign-97-|-TA32646_4113-|-#N/A	-PerfAlign-68.1-|-TA32645_4113-|-#N/A
Les.1314.1.S1_at	A	A	P	P	10.9417	10.8104	24.963	18.9362	0.999338	0.00690487	0.0276116	-PerfAlign-92-|-BQ112280-|-Putative myb-like DNA-binding protein [Solanum demissum (Wild potato)	-PerfAlign-71.71-|-TA37879_4113-|-Putative myb-like DNA-binding protein [Solanum demissum (Wild potato)	-PerfAlign-13.5-|-DN906614-|-#N/A
Les.4995.1.S1_at	A	A	P	P	35.4448	28.1656	64.8411	61.4656	0.998591	0.00549338	0.0242602	-PerfAlign-69.1-|-TA25256_4113-|-Magnesium-protoporphyrin IX monomethyl ester [oxidative	-PerfAlign-46.83-|-BQ047202-|-ATP synthase delta chain	-PerfAlign-30.02-|-CK640688-|-ATP synthase delta chain
LesAffx.71076.1.S1_at	P	P	P	P	228.291	246.033	439.025	510.691	0.998514	0.00383499	0.019604	-PerfAlign-96.44-|-TA38535_4113-|-Hypothetical protein [Nicotiana tabacum (Common tobacco)	-PerfAlign-49.03-|-TA31804_4113-|-Hypothetical protein [Nicotiana tabacum (Common tobacco)	-PerfAlign-28.23-|-CK261151-|-#N/A
LesAffx.50167.1.S1_at	P	P	P	P	33.2715	32.2197	74.1115	57.506	0.99559	0.00621379	0.0263038	-PerfAlign-97-|-CV495977-|-Putative Rar1 protein [Solanum demissum (Wild potato)	-PerfAlign-96-|-TA34491_4113-|-Putative Rar1 protein [Solanum demissum (Wild potato)	-PerfAlign-14.29-|-DN849568-|-#N/A
LesAffx.3383.1.S1_at	A	A	P	P	17.4045	13.8862	27.657	34.6645	0.993996	0.00900841	0.0328692	-PerfAlign-30.15-|-BE924540-|-Hypothetical protein At5g10480; F12B17_170 [Arabidopsis thaliana (Mouse-ear cress)	-PerfAlign-17.05-|-BG098641-|-#N/A	-PerfAlign-13.08-|-BG098641-|-#N/A
Les.2540.1.S1_at	P	P	P	P	146.866	207.722	324.289	372.471	0.992627	0.0122605	0.040242	-PerfAlign-96.86-|-TA36835_4113-|-#N/A	-PerfAlign-24.49-|-BG095651-|-#N/A	-PerfAlign-6.59-|-TA38393_4113-|-Hypothetical protein F7A7_24 [Arabidopsis thaliana (Mouse-ear cress)
Les.2891.1.S1_at	A	P	P	P	12.1513	16.0165	25.8753	29.7753	0.992514	0.00857611	0.0317879	-PerfAlign-96.81-|-TA32406_4113-|-#N/A	-PerfAlign-96.31-|-CK269665-|-#N/A	-PerfAlign-15.57-|-CV287318-|-#N/A
LesAffx.17135.1.S1_at	M	P	P	P	33.5114	46.1437	87.5629	69.5158	0.988437	0.0139656	0.0440511	-PerfAlign-89.39-|-TA36534_4113-|-Fiber protein Fb34 [Gossypium barbadense (Sea-island cotton) (Egyptian cotton)	-PerfAlign-88.67-|-TA36535_4113-|-Hypothetical protein 1G01 [Solanum melongena (Eggplant) (Aubergine)	-PerfAlign-65.73-|-CK863137-|-Hypothetical protein 1G01 [Solanum melongena (Eggplant) (Aubergine)
LesAffx.25914.1.S1_at	A	A	P	P	20.8468	18.6892	46.5336	32.9567	0.988403	0.0116864	0.0389953	-PerfAlign-82.1-|-TA32053_4113-|-At1g15860 [Arabidopsis thaliana (Mouse-ear cress)	-PerfAlign-7.8-|-DN922068-|-#N/A	-PerfAlign-7.8-|-TA26462_4113-|-Hypothetical protein [Solanum tuberosum (Potato)
Les.3086.1.S1_at	P	P	P	P	571.032	671.948	1290.38	1167.7	0.986703	0.00449934	0.0215769	-PerfAlign-98-|-TA32208_4113-|-40S RIBOSOMAL PROTEIN S20 homolog [Arabidopsis thaliana (Mouse-ear cress)	-PerfAlign-88.38-|-DN849035-|-#N/A	-PerfAlign-84.39-|-BI434058-|-40S ribosomal protein S20 [Arabidopsis thaliana (Mouse-ear cress)
Les.194.1.S1_at	A	P	P	A	6.38365	6.67894	13.5846	12.32	0.986412	0.00308441	0.0172043	-PerfAlign-74.14-|-BQ113042-|-Putative thioredoxin [Lycopersicon esculentum (Tomato)	-PerfAlign-51.95-|-TA24355_4113-|-Putative thioredoxin [Lycopersicon esculentum (Tomato)	-PerfAlign-47.7-|-DN908881-|-#N/A
Les.3215.1.S1_at	P	P	P	P	235.728	188.704	399.824	436.329	0.985767	0.00587124	0.0254339	-PerfAlign-79.18-|-CV502276-|-#N/A	-PerfAlign-79.18-|-TA28396_4113-|-SUI1 protein [Coffea arabica (Coffee)	-PerfAlign-77.95-|-CN514072-|-SUI1 protein [Coffea arabica (Coffee)
Les.2350.1.S1_at	A	M	P	P	53.3966	60.1149	102.803	122.179	0.984132	0.00501563	0.0228593	-PerfAlign-95.79-|-CN212944-|-Hypothetical protein F8D2.26 [Arabidopsis thaliana (Mouse-ear cress)	-PerfAlign-95.04-|-CN462503-|-Hypothetical protein [Arabidopsis thaliana (Mouse-ear cress)	-PerfAlign-88.08-|-TA31549_4113-|-Hypothetical protein F8D2.26 [Arabidopsis thaliana (Mouse-ear cress)
LesAffx.30483.1.S1_at	A	A	P	P	27.5817	28.3108	62.9585	48.3834	0.981925	0.00688956	0.0275735	-PerfAlign-94.59-|-CV286478-|-DNA-directed RNA polymerase	-PerfAlign-17.97-|-CN463295-|-Hypothetical protein [Arabidopsis thaliana (Mouse-ear cress)	-PerfAlign-17.12-|-TA37440_4113-|-#N/A
Les.372.1.S1_at	P	P	P	P	147.15	149.766	311.66	275.781	0.981752	0.00334124	0.0180959	-PerfAlign-81-|-TA37068_4113-|-Hypothetical protein At5g41260/K1O13_5 [Arabidopsis thaliana (Mouse-ear cress)	-PerfAlign-55.22-|-TA26745_4113-|-F2K11.13 [Arabidopsis thaliana (Mouse-ear cress)	-PerfAlign-28.02-|-BQ515935-|-F2K11.13 [Arabidopsis thaliana (Mouse-ear cress)
Les.87.1.S1_a_at	P	P	P	P	12.7478	10.9609	25.8082	21.1086	0.981518	0.00640145	0.0265797	-PerfAlign-94.92-|-TA33769_4113-|-Phytochrome A [Solanum tuberosum (Potato)	-PerfAlign-19.78-|-BM406906-|-Phytochrome A [Solanum tuberosum (Potato)	-PerfAlign-5.94-|-CK861384-|-Phytochrome F [Lycopersicon esculentum (Tomato)
Les.199.1.A1_at	P	P	P	P	123.025	126.352	240.898	251.17	0.98034	0.00268865	0.0159412	-PerfAlign-93.73-|-CN514684-|-Cytochrome c oxidase subunit 6b-1 [Oryza sativa (japonica cultivar-group)	-PerfAlign-93.73-|-TA29326_4113-|-Cytochrome c oxidase subunit	-PerfAlign-14.56-|-TA34106_4113-|-AT3g5728/F28O9_13 [Arabidopsis thaliana (Mouse-ear cress)
Les.2479.1.S1_at	P	P	P	P	57.4063	43.275	96.2328	100.064	0.977319	0.00789192	0.0301596	-PerfAlign-96-|-CX162768-|-#N/A	-PerfAlign-96-|-TA33226_4113-|-Thioredoxin M-type	-PerfAlign-88.24-|-CX162467-|-#N/A
LesAffx.33164.1.S1_at	P	P	P	P	48.2662	46.9797	108.961	80.6122	0.976846	0.0087279	0.0321964	-PerfAlign-96-|-CV474198-|-Ubiquitin-like protein [Cucumis sativus (Cucumber)	-PerfAlign-94.75-|-DN907397-|-#N/A	-PerfAlign-4.05-|-TA32239_4113-|-Pectate lyase [Fragaria ananassa (Strawberry)
LesAffx.60693.1.S1_at	A	M	P	P	14.7329	14.4109	25.5073	32.1812	0.97546	0.00592369	0.0255577	-PerfAlign-97-|-TA40500_4113-|-ACI19 [Lycopersicon esculentum (Tomato)	-PerfAlign-97-|-CN212965-|-Hypothetical protein At2g23790 [Arabidopsis thaliana (Mouse-ear cress)	-PerfAlign-70.17-|-CK264992-|-Hypothetical protein MSN2.2 [Arabidopsis thaliana (Mouse-ear cress)
LesAffx.10807.1.S1_at	P	P	P	P	17.7661	18.576	36.7772	34.6902	0.975387	0.00289467	0.0164917	-PerfAlign-95.45-|-TA28665_4113-|-Heat shock cognate 70 kDa protein [Petunia hybrida (Petunia)	-PerfAlign-91.43-|-DR034926-|-#N/A	-PerfAlign-91.43-|-TA28664_4113-|-Heat shock cognate 70 kDa protein [Petunia hybrida (Petunia)
LesAffx.24716.1.S1_at	P	A	P	P	18.8742	24.3684	49.9136	35.602	0.974981	0.0171007	0.0499861	-PerfAlign-96-|-CN214233-|-#N/A	-PerfAlign-96-|-TA31433_4113-|-#N/A	-PerfAlign-93-|-DN938302-|-#N/A
Les.2954.1.S1_at	M	M	P	P	62.8244	67.3734	124.755	131.071	0.974901	0.00300146	0.0169083	-PerfAlign-85.24-|-CK259399-|-Phragmoplastin [Nicotiana tabacum (Common tobacco)	-PerfAlign-78.52-|-CK259396-|-Phragmoplastin [Nicotiana tabacum (Common tobacco)	-PerfAlign-75.03-|-TA40263_4113-|-Phragmoplastin [Nicotiana tabacum (Common tobacco)
Les.2011.1.A1_at	A	P	P	P	18.0291	18.4974	33.9761	37.8828	0.974206	0.00329015	0.0179189	-PerfAlign-86.37-|-TA34722_4113-|-Ubiquitin-conjugating enzyme-like protein [Solanum tuberosum (Potato)	-PerfAlign-11.24-|-CK261935-|-Putative Na+-dependent inorganic phosphate cotransporter [Arabidopsis thaliana (Mouse-ear cress)	-PerfAlign-10.57-|-CV499818-|-Hypothetical protein T1O8_6 [Arabidopsis thaliana (Mouse-ear cress)
Les.5763.1.S1_at	P	P	P	P	86.4617	129.501	209.646	205.792	0.973019	0.0155725	0.0470386	-PerfAlign-84.07-|-TA37066_4113-|-Hypothetical protein [Arabidopsis thaliana (Mouse-ear cress)	-PerfAlign-50.53-|-TA43061_4113-|-Casein kinase I [Arabidopsis thaliana (Mouse-ear cress)	-PerfAlign-37.29-|-CN215012-|-#N/A
Les.3248.1.A1_at	A	P	P	A	9.20308	9.00693	19.1043	16.709	0.972614	0.00364656	0.0190925	-PerfAlign-88.64-|-TA26851_4113-|-Shaggy-like kinase [Ricinus communis (Castor bean)	-PerfAlign-85.58-|-CK266743-|-#N/A	-PerfAlign-68.11-|-TA26852_4113-|-Shaggy-related protein kinase eta [Arabidopsis thaliana (Mouse-ear cress)
Les.4651.1.S1_at	P	P	P	P	909.386	965.303	1860.79	1816.6	0.972569	0.00286212	0.0164322	-PerfAlign-93.11-|-TA24749_4113-|-Calnexin-like protein [Lycopersicon esculentum (Tomato)	-PerfAlign-93-|-DN923105-|-#N/A	-PerfAlign-93-|-CK270548-|-Calnexin-like protein [Lycopersicon esculentum (Tomato)
LesAffx.62593.2.S1_at	A	A	P	P	7.97944	8.41433	17.3689	14.8787	0.972237	0.00415096	0.0205425	-PerfAlign-96-|-CV476111-|-Avr9/Cf-9 rapidly elicited protein 194 [Nicotiana tabacum (Common tobacco)	-PerfAlign-95.86-|-TA42993_4113-|-Avr9/Cf-9 rapidly elicited protein 194 [Nicotiana tabacum (Common tobacco)	-PerfAlign-17.27-|-DN908249-|-#N/A
Les.4539.1.S1_at	P	P	P	P	52.0566	49.1891	102.66	95.9971	0.972191	0.00305553	0.0171053	-PerfAlign-96-|-TA34967_4113-|-Homolog of Homo sapiens \Histone 1	-PerfAlign-13.63-|-DN938841-|-#N/A	-PerfAlign-13.63-|-TA25467_4113-|-CONSTANS-like protein 2 [Malus domestica (Apple) (Malus sylvestris)
LesAffx.65922.1.S1_at	A	A	A	A	4.32609	4.27294	8.13939	8.73433	0.971663	0.00292467	0.0165776	-PerfAlign-96-|-TA39344_4113-|-Hypothetical protein c17 [Nicotiana tabacum (Common tobacco)	-PerfAlign-67.12-|-CX161395-|-#N/A	-PerfAlign-67.12-|-CK863173-|-Hypothetical protein c17 [Nicotiana tabacum (Common tobacco)
Les.2131.1.A1_at	P	P	P	P	17.2265	13.4952	32.1971	27.7009	0.969895	0.00818842	0.0310301	-PerfAlign-94.17-|-TA30418_4113-|-#N/A	-PerfAlign-6.59-|-DR034830-|-#N/A	-PerfAlign-6.59-|-BQ504479-|-Hypothetical protein At4g143; F7L13.1 [Arabidopsis thaliana (Mouse-ear cress)
LesAffx.47322.1.S1_at	A	P	P	P	45.7119	37.2825	96.3464	67.8515	0.969771	0.0158535	0.0474903	-PerfAlign-83.99-|-DN589618-|-#N/A	-PerfAlign-83.99-|-DN921689-|-#N/A	-PerfAlign-83.99-|-TA31933_4113-|-unknown protein [Arabidopsis thaliana
LesAffx.65505.1.S1_at	P	A	P	P	36.3913	34.5862	73.0056	66.09	0.969324	0.00335535	0.0181102	-PerfAlign-98-|-TA29715_4113-|-GDP-mannose 4	-PerfAlign-75.91-|-DR752018-|-#N/A	-PerfAlign-26.82-|-CK250864-|-GDP-mannose 4
Les.4514.2.S1_at	P	P	P	P	294.204	353.626	588.663	677.079	0.968862	0.00600078	0.0257264	-PerfAlign-96-|-TA30556_4113-|-Hypoxia-responsive family protein-like [Oryza sativa (japonica cultivar-group)	-PerfAlign-96-|-CV500164-|-Hypoxia-responsive family protein-like [Oryza sativa (japonica cultivar-group)	-PerfAlign-58.35-|-TA30557_4113-|-Hypoxia-responsive family protein-like [Oryza sativa (japonica cultivar-group)
Les.4646.1.S1_at	P	P	P	P	107.449	83.6781	197.634	172.681	0.962177	0.00831256	0.0312767	-PerfAlign-94.06-|-TA29501_4113-|-Putative GTPase-activating protein GYP7 [Oryza sativa (japonica cultivar-group)	-PerfAlign-40.96-|-TA47318_4113-|-Putative GTPase-activating protein GYP7 [Oryza sativa (japonica cultivar-group)	-PerfAlign-4.06-|-TA47318_4113-|-Putative GTPase-activating protein GYP7 [Oryza sativa (japonica cultivar-group)
Les.5219.1.S1_at	A	A	A	P	6.80602	6.47082	14.1986	11.6697	0.955802	0.00540858	0.024029	-PerfAlign-48.56-|-TA42872_4113-|-Mas-binding factor MBF2 [Solanum tuberosum (Potato)	-PerfAlign-32.15-|-DR038193-|-#N/A	-PerfAlign-12.87-|-DR038193-|-#N/A
Les.516.1.A1_at	A	M	P	P	7.3072	6.25122	13.128	13.0654	0.9544	0.00430593	0.0210061	-PerfAlign-27.42-|-CV503908-|-#N/A	-PerfAlign-20.03-|-CV503908-|-#N/A	-PerfAlign-12.1-|-TA36931_4113-|-#N/A
Les.3048.1.S1_at	P	P	P	P	351.1	264.682	595.426	585.669	0.953933	0.00852847	0.0316951	-PerfAlign-92.68-|-TA24551_4113-|-Ubiquitin-conjugating enzyme E2-17 kDa [Lycopersicon esculentum (Tomato)	-PerfAlign-75.92-|-CV498411-|-Ubiquitin-conjugating enzyme E2-17 kDa [Lycopersicon esculentum (Tomato)	-PerfAlign-58.07-|-CK719622-|-Ubiquitin-conjugating enzyme E2-17 kDa [Lycopersicon esculentum (Tomato)
LesAffx.1195.2.S1_at	A	A	P	P	17.536	20.1816	35.9229	36.8947	0.95248	0.00408709	0.0203379	-PerfAlign-34.87-|-CX161247-|-#N/A	-PerfAlign-11.75-|-DN906837-|-#N/A	-PerfAlign-10.53-|-CN516873-|-Aspartic protease inhibitor 8 precursor [Solanum tuberosum (Potato)
LesAffx.55353.1.S1_at	P	P	P	P	152.893	196.608	300.716	373.49	0.950811	0.0113848	0.0384211	-PerfAlign-97-|-TA28470_4113-|-Acyl-ACP thioesterase [Garcinia mangostana	-PerfAlign-66.26-|-CX161474-|-#N/A	-PerfAlign-43.5-|-DN907098-|-#N/A
Les.1739.1.S1_at	A	P	P	P	60.8101	49.0645	106.85	104.156	0.949597	0.00596554	0.0256906	-PerfAlign-88.28-|-TA27668_4113-|-DnaJ like protein [Lycopersicon esculentum (Tomato)	-PerfAlign-68.84-|-TA27667_4113-|-DnaJ like protein [Lycopersicon esculentum (Tomato)	-PerfAlign-19.2-|-TA33351_4113-|-Putative heat shock protein [Arabidopsis thaliana (Mouse-ear cress)
Les.2316.2.A1_at	A	A	P	P	6.99087	6.94503	12.0038	15.0848	0.949492	0.00638834	0.0265797	-PerfAlign-64.14-|-BQ506747-|-#N/A	-PerfAlign-48.17-|-TA25938_4113-|-#N/A	-PerfAlign-45.38-|-DN849135-|-#N/A
LesAffx.5647.1.S1_at	A	A	P	P	12.402	14.4356	22.7223	29.2996	0.94739	0.00942397	0.0338202	-PerfAlign-97-|-TA35188_4113-|-F22M8.7 protein [Arabidopsis thaliana (Mouse-ear cress)	-PerfAlign-97-|-CN212545-|-F22M8.7 protein [Arabidopsis thaliana (Mouse-ear cress)	-PerfAlign-17.27-|-DN938018-|-#N/A
Les.413.1.S1_s_at	A	A	P	P	9.27978	9.18775	21.2412	14.9055	0.946384	0.0131097	0.0420613	-PerfAlign-86.04-|-TA27950_4113-|-F3F9.11 [Arabidopsis thaliana (Mouse-ear cress)	-PerfAlign-77.87-|-TA27953_4113-|-F3F9.11 [Arabidopsis thaliana (Mouse-ear cress)	-PerfAlign-77.42-|-CV501393-|-#N/A
Les.1174.1.S1_at	P	P	P	P	312.464	215.614	494.983	504.995	0.945754	0.0144346	0.0448258	-PerfAlign-95.43-|-DR034918-|-#N/A	-PerfAlign-86.52-|-TA30513_4113-|-Putative plastid protein [Oryza sativa (japonica cultivar-group)	-PerfAlign-85.9-|-DR034917-|-#N/A
Les.1129.1.S1_at	P	P	P	P	71.2892	56.1686	120.865	122.89	0.94559	0.00687408	0.0275522	-PerfAlign-93-|-TA28250_4113-|-Ferredoxin--NADP reductase	-PerfAlign-87.3-|-DN938387-|-#N/A	-PerfAlign-86.89-|-CN215773-|-Ferredoxin--NADP reductase
LesAffx.65386.1.S1_at	A	P	P	P	14.0349	16.2841	28.6949	29.5115	0.944795	0.00437807	0.0212018	-PerfAlign-76.3-|-TA37309_4113-|-Hypothetical protein F12M12_190 [Arabidopsis thaliana (Mouse-ear cress)	-PerfAlign-14.92-|-TA37309_4113-|-Hypothetical protein F12M12_190 [Arabidopsis thaliana (Mouse-ear cress)	-PerfAlign-5.49-|-DR037765-|-#N/A
Les.3276.3.S1_at	P	P	P	P	738.085	808.432	1592.25	1387.46	0.944228	0.00468305	0.021949	-PerfAlign-95.01-|-CV469207-|-F3F9.11 [Arabidopsis thaliana (Mouse-ear cress)	-PerfAlign-95.01-|-TA26100_4113-|-F3F9.11 [Arabidopsis thaliana (Mouse-ear cress)	-PerfAlign-95.01-|-TA26097_4113-|-F3F9.11 [Arabidopsis thaliana (Mouse-ear cress)
Les.2480.1.A1_at	P	P	P	P	88.7223	91.1731	163.083	183.64	0.944219	0.00386656	0.0196926	-PerfAlign-81.97-|-DN588245-|-#N/A	-PerfAlign-81.97-|-TA30668_4113-|-Acyl carrier protein [Capsicum chinense (Scotch bonnet) (Bonnet pepper)	-PerfAlign-81.91-|-TA30669_4113-|-Acyl carrier protein [Capsicum chinense (Scotch bonnet) (Bonnet pepper)
LesAffx.25097.1.S1_at	P	P	P	M	22.8684	18.4378	45.3108	34.4385	0.943928	0.0128331	0.0414457	-PerfAlign-92-|-TA35093_4113-|-#N/A	-PerfAlign-74.3-|-TA27788_4113-|-#N/A	-PerfAlign-40.22-|-TA44541_4113-|-#N/A
Les.4023.1.S1_at	A	A	P	P	12.0142	12.7492	21.5122	26.2756	0.941867	0.00591091	0.0255377	-PerfAlign-95-|-DN907101-|-#N/A	-PerfAlign-95-|-CV506277-|-#N/A	-PerfAlign-95-|-DV626993-|-#N/A
Les.2574.2.S1_at	P	P	P	P	351.867	376.372	722.834	674.812	0.940479	0.00357717	0.0188156	-PerfAlign-90-|-CN214830-|-Putative proteasome regulatory non-ATPase subunit [Oryza sativa (japonica cultivar-group)	-PerfAlign-87.53-|-TA36523_4113-|-Putative proteasome regulatory non-ATPase subunit [Oryza sativa (japonica cultivar-group)	-PerfAlign-75.48-|-CN464141-|-26S proteasome regulatory particle non-ATPase subunit5 [Oryza sativa (japonica cultivar-group)
Les.2755.1.S1_at	P	P	P	P	88.0349	80.199	150.57	172.025	0.937624	0.00475548	0.0221371	-PerfAlign-82.4-|-TA33866_4113-|-Putative vacuolar protein sorting; Vps29p [Oryza sativa (japonica cultivar-group)	-PerfAlign-82.33-|-TA33867_4113-|-Putative vacuolar protein sorting; Vps29p [Oryza sativa (japonica cultivar-group)	-PerfAlign-81.86-|-DN940912-|-#N/A
Les.3539.1.S1_at	A	A	P	P	9.04964	8.86274	15.8633	18.517	0.93639	0.0046349	0.0218785	-PerfAlign-59.28-|-TA26467_4113-|-PEP carboxylase kinase [Solanum tuberosum (Potato)	-PerfAlign-31.14-|-DR034431-|-#N/A	-PerfAlign-31.14-|-DR034430-|-#N/A
Les.330.1.S1_at	A	A	P	P	8.30241	7.36625	17.9037	12.5035	0.93599	0.0155395	0.0470071	-PerfAlign-78.27-|-TA41212_4113-|-T6D22.6 [Arabidopsis thaliana (Mouse-ear cress)	-PerfAlign-7.23-|-TA41212_4113-|-T6D22.6 [Arabidopsis thaliana (Mouse-ear cress)	-PerfAlign-4.08-|-DN587550-|-#N/A
LesAffx.23154.2.S1_at	P	A	P	M	34.9161	32.508	65.2945	63.5891	0.935528	0.00343864	0.0183928	-PerfAlign-97-|-CK852267-|-Signal peptidase protein-like protein [Cucumis melo (Muskmelon)	-PerfAlign-96-|-TA32007_4113-|-Signal peptidase 22 kDa subunit [Medicago truncatula (Barrel medic)	-PerfAlign-29.72-|-DN849298-|-#N/A
Les.4662.1.S1_at	P	P	P	P	67.511	85.6481	141.339	149.623	0.9354	0.00739226	0.0287984	-PerfAlign-96.18-|-TA24364_4113-|-#N/A	-PerfAlign-94.35-|-CK716764-|-#N/A	-PerfAlign-50.09-|-DV622906-|-#N/A
LesAffx.65959.1.S1_at	A	P	P	P	44.0763	54.4654	97.8903	89.5257	0.934061	0.00684117	0.0274533	-PerfAlign-100-|-CK269566-|-At5g51220 [Arabidopsis thaliana (Mouse-ear cress)	-PerfAlign-99.92-|-DR036093-|-#N/A	-PerfAlign-98.67-|-CK720132-|-At5g51220 [Arabidopsis thaliana (Mouse-ear cress)
LesAffx.67818.1.S1_at	P	P	P	P	119.549	138.089	250.232	240.659	0.933528	0.00454711	0.021671	-PerfAlign-98-|-TA37414_4113-|-Putative nucleotide-binding protein [Arabidopsis thaliana (Mouse-ear cress)	-PerfAlign-97-|-TA37415_4113-|-Nucleotide binding protein [Cypripedium parviflorum var. pubescens (Large yellow lady's slipper)(Cypripedium pubescens)	-PerfAlign-95.41-|-BF154090-|-Putative nucleotide-binding protein [Arabidopsis thaliana (Mouse-ear cress)
Les.3799.1.S1_at	A	A	P	P	6.83478	6.73663	11.8748	14.1349	0.933045	0.00514406	0.0232494	-PerfAlign-95.09-|-TA35136_4113-|-IDS4-like protein [Lycopersicon esculentum (Tomato)	-PerfAlign-94.66-|-DN922512-|-#N/A	-PerfAlign-88.1-|-TA35137_4113-|-IDS4-like protein [Lycopersicon esculentum (Tomato)
Les.247.1.S1_a_at	P	P	P	P	477.476	605.678	890.653	1181.34	0.931621	0.0150376	0.046103	-PerfAlign-97-|-AB041343-|-Ascorbate peroxidase [Solanum tuberosum (Potato)	-PerfAlign-97-|-TA24256_4113-|-Ascorbate peroxidase [Solanum tuberosum (Potato)	-PerfAlign-96.81-|-CV472385-|-Ascorbate peroxidase [Solanum tuberosum (Potato)
LesAffx.46576.1.S1_at	A	A	M	P	10.0981	10.0341	19.323	19.0229	0.929528	0.00318911	0.0175774	-PerfAlign-97-|-CK861923-|-DnaJ protein family-like [Oryza sativa (japonica cultivar-group)	-PerfAlign-92.39-|-DN940990-|-#N/A	-PerfAlign-88.78-|-TA35352_4113-|-DnaJ protein family-like [Oryza sativa (japonica cultivar-group)
LesAffx.66676.1.S1_at	A	M	P	P	21.1161	17.1145	35.4196	36.9927	0.929111	0.00642671	0.0266257	-PerfAlign-57.47-|-TA41039_4113-|-#N/A	-PerfAlign-13.53-|-TA39589_4113-|-SWI/SNF-related matrix-associated actin-dependent regulator of chromatin a-like [Oryza sativa (japonica cultivar-group)	-PerfAlign-13.43-|-TA39578_4113-|-#N/A
Les.5928.1.S1_at	A	P	P	P	29.9374	38.8482	67.6964	61.9274	0.92493	0.00915744	0.0332379	-PerfAlign-97-|-TA36077_4113-|-Expressed protein [Arabidopsis thaliana (Mouse-ear cress)	-PerfAlign-49-|-TA36078_4113-|-Expressed protein [Arabidopsis thaliana (Mouse-ear cress)	-PerfAlign-12.67-|-CV474781-|-#N/A
Les.4664.1.S1_at	P	P	P	P	194.684	196.044	347.204	394.41	0.921584	0.0043522	0.0211124	-PerfAlign-97-|-TA30713_4113-|-Elongation factor TuA	-PerfAlign-47.65-|-BQ047725-|-Elongation factor TuA	-PerfAlign-44.76-|-TA27167_4113-|-Elongation factor TuA
Les.4516.1.S1_at	P	P	P	P	364.387	394.009	797.724	645.566	0.921377	0.00704315	0.0278997	-PerfAlign-95.4-|-DN939714-|-#N/A	-PerfAlign-95.4-|-TA26179_4113-|-Rieske iron-sulfur protein-like [Solanum tuberosum (Potato)	-PerfAlign-95-|-BQ119243-|-Ubiquinol-cytochrome c reductase iron-sulfur subunit
Les.231.1.S1_at	P	P	P	P	30.2297	28.1749	58.2888	52.4064	0.921293	0.00435572	0.0211124	-PerfAlign-93.27-|-TA24641_4113-|-Cytosolic cysteine synthase [Solanum tuberosum (Potato)	-PerfAlign-93.27-|-AB029511-|-Cytosolic cysteine synthase [Solanum tuberosum (Potato)	-PerfAlign-93.19-|-DN922188-|-#N/A
LesAffx.61284.1.S1_at	P	A	P	P	32.9536	41.0579	63.0723	76.8871	0.920825	0.0104508	0.03628	-PerfAlign-99-|-TA27869_4113-|-Dihydroorotase [Beta vulgaris (Sugar beet)	-PerfAlign-99-|-CK249779-|-Dihydroorotase [Beta vulgaris (Sugar beet)	-PerfAlign-99-|-TA27871_4113-|-Dihydroorotase [Beta vulgaris (Sugar beet)
Les.5957.1.S1_at	P	P	P	P	390.936	360.157	750.602	671.587	0.920032	0.00457893	0.0217277	-PerfAlign-96.2-|-DN938349-|-#N/A	-PerfAlign-96-|-TA36769_4113-|-Cold acclimation protein WCOR413-like protein beta form [Arabidopsis thaliana (Mouse-ear cress)	-PerfAlign-10.87-|-DV623105-|-#N/A
Les.4847.1.S1_at	P	P	P	P	107.313	105.416	188.147	214.527	0.917552	0.00451492	0.0215858	-PerfAlign-52.88-|-TA30315_4113-|-F10B6.3 [Arabidopsis thaliana (Mouse-ear cress)	-PerfAlign-43.99-|-TA30314_4113-|-Endosomal protein-like [Arabidopsis thaliana (Mouse-ear cress)	-PerfAlign-43.54-|-TA30315_4113-|-F10B6.3 [Arabidopsis thaliana (Mouse-ear cress)
LesAffx.42386.1.S1_at	A	A	M	P	9.28462	11.9349	21.8071	18.1064	0.916599	0.0116593	0.0389291	-PerfAlign-10.62-|-TA46667_4113-|-#N/A	-PerfAlign-8.83-|-BQ506983-|-Hypothetical protein OSJNBa0064G16.1 [Oryza sativa (japonica cultivar-group)	-PerfAlign-7.96-|-TA27704_4113-|-40S ribosomal protein S8 [Zea mays (Maize)
Les.4949.1.S1_at	P	P	P	P	51.948	45.7748	85.5245	98.9204	0.915492	0.00606053	0.0258802	-PerfAlign-94.4-|-TA28195_4113-|-Mitogen-activated protein kinase homolog NTF3 [Nicotiana tabacum (Common tobacco)	-PerfAlign-93.59-|-TA28197_4113-|-Mitogen-activated protein kinase homolog NTF3 [Nicotiana tabacum (Common tobacco)	-PerfAlign-89.94-|-CK850892-|-Mitogen-activated protein kinase homolog NTF3 [Nicotiana tabacum (Common tobacco)
LesAffx.68600.1.S1_at	P	P	P	P	73.9793	94.6976	172.311	144.253	0.913512	0.0112712	0.0381343	-PerfAlign-81.57-|-TA32877_4113-|-MRNA	-PerfAlign-79.68-|-DN938343-|-#N/A	-PerfAlign-20.24-|-DN589354-|-#N/A
Les.4502.1.S1_at	P	P	P	P	468.855	534.677	970.814	916.093	0.913439	0.00482094	0.0223479	-PerfAlign-95-|-TA32047_4113-|-Pit2 protein [Nicotiana tabacum (Common tobacco)	-PerfAlign-71.94-|-CV502452-|-#N/A	-PerfAlign-63.02-|-CN517215-|-Pit2 protein [Nicotiana tabacum (Common tobacco)
Les.5888.1.S1_at	P	P	P	P	72.3613	75.8961	144.071	134.88	0.911539	0.00386274	0.0196916	-PerfAlign-69.55-|-CV492870-|-At1g07080/F10K1_15 [Arabidopsis thaliana (Mouse-ear cress)	-PerfAlign-69.55-|-TA28302_4113-|-At1g07080/F10K1_15 [Arabidopsis thaliana (Mouse-ear cress)	-PerfAlign-61.22-|-CV491873-|-At1g07080/F10K1_15 [Arabidopsis thaliana (Mouse-ear cress)
LesAffx.15226.1.S1_at	P	P	P	P	215.019	252.756	406.285	473.114	0.911234	0.00720535	0.0282941	-PerfAlign-7.64-|-TA41273_4113-|-DEAD-box ATP-dependent RNA helicase [Arabidopsis thaliana (Mouse-ear cress)	-PerfAlign-6.64-|-CV476949-|-Hypothetical protein [Arabidopsis thaliana (Mouse-ear cress)	-PerfAlign-5.59-|-CN213951-|-#N/A
Les.3189.1.S1_at	P	P	P	P	1142.34	1005.12	1980.21	2049.94	0.910934	0.00464625	0.021894	-PerfAlign-97.28-|-TA23602_4113-|-BTF3-like transcription factor [Lycopersicon esculentum (Tomato)	-PerfAlign-97-|-TA23608_4113-|-Putative transcription factor BTF3 [Oryza sativa (japonica cultivar-group)	-PerfAlign-96-|-CV496249-|-BTF3-like transcription factor [Lycopersicon esculentum (Tomato)
Les.2182.1.A1_at	M	M	P	P	76.7396	66.3269	142.453	125.471	0.906064	0.00632097	0.0264764	-PerfAlign-82.92-|-TA27740_4113-|-Putative aspartate aminotransferase [Oryza sativa (japonica cultivar-group)	-PerfAlign-69.35-|-TA27739_4113-|-Putative aspartate aminotransferase [Oryza sativa (japonica cultivar-group)	-PerfAlign-40.63-|-DN921089-|-#N/A
LesAffx.59893.1.S1_at	A	A	P	P	18.7179	24.924	38.8967	41.8394	0.901279	0.0112735	0.0381343	-PerfAlign-98.59-|-CK851927-|-Hypothetical protein F7A10.20 [Arabidopsis thaliana (Mouse-ear cress)	-PerfAlign-98-|-TA30999_4113-|-Hypothetical protein F7A10.20 [Arabidopsis thaliana (Mouse-ear cress)	-PerfAlign-98-|-CK862851-|-Hypothetical protein F7A10.20 [Arabidopsis thaliana (Mouse-ear cress)
Les.4515.1.A1_a_at	P	P	P	P	416.946	461.415	698.5	958.89	0.89985	0.0139314	0.0439942	-PerfAlign-50.7-|-TA36574_4113-|-Hypothetical protein [Medicago truncatula (Barrel medic)	-PerfAlign-50.7-|-TA36574_4113-|-Hypothetical protein [Medicago truncatula (Barrel medic)	-PerfAlign-49.18-|-CX699624-|-#N/A
LesAffx.22863.1.S1_at	P	P	P	P	119.061	114.007	202.6	233.17	0.899594	0.00519291	0.0233918	-PerfAlign-96.95-|-TA30606_4113-|-Hypothetical protein [Arabidopsis thaliana (Mouse-ear cress)	-PerfAlign-96-|-TA30605_4113-|-Hypothetical protein OSJNBb0101N11.18 [Oryza sativa (japonica cultivar-group)	-PerfAlign-95-|-TA30604_4113-|-Hypothetical protein [Arabidopsis thaliana (Mouse-ear cress)
LesAffx.48749.1.S1_at	P	P	P	P	126.94	102.683	209.689	216.193	0.899114	0.00726418	0.0284632	-PerfAlign-42.34-|-TA27982_4113-|-Profilin-3 [Hevea brasiliensis (Para rubber tree)	-PerfAlign-41.66-|-TA27980_4113-|-Profilin-2 [Ambrosia artemisiifolia (Short ragweed)	-PerfAlign-39.06-|-TA27981_4113-|-Profilin-2 [Ambrosia artemisiifolia (Short ragweed)
Les.5231.1.S1_at	A	P	M	P	7.93275	7.73542	13.907	15.3103	0.897434	0.00434173	0.0210823	-PerfAlign-92.51-|-TA24757_4113-|-Probable aquaporin NIP5.1 [Arabidopsis thaliana (Mouse-ear cress)	-PerfAlign-66.82-|-TA24756_4113-|-Probable aquaporin NIP5.1 [Arabidopsis thaliana (Mouse-ear cress)	-PerfAlign-5.68-|-CV500020-|-Probable aquaporin NIP6.1 [Arabidopsis thaliana (Mouse-ear cress)
Les.5265.1.S1_at	M	P	P	P	59.0918	58.1761	111.001	107.361	0.89676	0.00374666	0.0193524	-PerfAlign-92.19-|-TA36336_4113-|-GTP binding protein-like [Arabidopsis thaliana (Mouse-ear cress)	-PerfAlign-74.72-|-BQ047579-|-#N/A	-PerfAlign-33.03-|-BQ046307-|-GTP binding protein-like [Arabidopsis thaliana (Mouse-ear cress)
Les.896.1.S1_at	P	P	P	P	148.629	119.548	286.518	214.919	0.896556	0.0164334	0.0486361	-PerfAlign-99-|-TA29477_4113-|-Hypothetical protein At4g31750 [Arabidopsis thaliana (Mouse-ear cress)	-PerfAlign-97.52-|-DN939100-|-#N/A	-PerfAlign-71.26-|-CK275165-|-Hypothetical protein At4g31750 [Arabidopsis thaliana (Mouse-ear cress)
Les.5723.1.S1_at	P	P	P	P	246.554	181.932	416.014	373.514	0.896245	0.013363	0.0425716	-PerfAlign-89.87-|-CK279332-|-Expressed protein [Arabidopsis thaliana (Mouse-ear cress)	-PerfAlign-46-|-TA44473_4113-|-#N/A	-PerfAlign-5.04-|-TA47979_4113-|-Putative retroelement pol polyprotein-like [Solanum tuberosum (Potato)
LesAffx.44140.1.S1_at	A	A	P	P	22.0221	19.2155	33.3432	43.9538	0.896076	0.0123485	0.0404592	-PerfAlign-96.44-|-BQ119524-|-#N/A	-PerfAlign-10.32-|-BQ517774-|-#N/A	-PerfAlign-10.32-|-DV625370-|-#N/A
Les.3562.1.S1_at	P	P	P	P	79.8776	79.2015	140.541	155.726	0.895268	0.00443634	0.0213884	-PerfAlign-93.44-|-DV627296-|-#N/A	-PerfAlign-93.44-|-STU72489-|-#N/A	-PerfAlign-93.44-|-DN921712-|-#N/A
Les.2601.1.S1_at	P	P	P	P	873.548	867.923	1622.95	1614.46	0.894537	0.00369421	0.0192165	-PerfAlign-95-|-TA23909_4113-|-ADP ribosylation factor 002 [Daucus carota (Carrot)	-PerfAlign-92-|-CV434804-|-ADP ribosylation factor 002 [Daucus carota (Carrot)	-PerfAlign-91.37-|-CK860069-|-ADP ribosylation factor 002 [Daucus carota (Carrot)
Les.4593.1.S1_at	A	A	A	A	6.81035	7.11259	12.3036	13.5877	0.893567	0.00455525	0.0216724	-PerfAlign-91.47-|-CK275565-|-Arabidopsis thaliana genomic DNA	-PerfAlign-16.4-|-TA43980_4113-|-Arabidopsis thaliana genomic DNA	-PerfAlign-5.14-|-BM110244-|-Casein kinase I-like protein [Brassica oleracea (Wild cabbage)
LesAffx.70188.1.S1_at	P	P	P	P	56.1781	74.037	113.793	125.893	0.892105	0.0116001	0.0388157	-PerfAlign-94.09-|-BQ115581-|-Hypothetical protein F3C3.2 [Arabidopsis thaliana (Mouse-ear cress)	-PerfAlign-91.86-|-DN587816-|-#N/A	-PerfAlign-19.01-|-TA35132_4113-|-OSJNBb0118P14.7 protein [Oryza sativa (japonica cultivar-group)
Les.2819.1.S1_at	P	P	P	P	898.738	728.214	1571.64	1429.82	0.88985	0.00825029	0.0311773	-PerfAlign-97-|-CV431896-|-60S ribosomal protein L10 [Solanum melongena (Eggplant) (Aubergine)	-PerfAlign-97-|-CK260621-|-60S ribosomal protein L10 [Solanum melongena (Eggplant) (Aubergine)	-PerfAlign-97-|-TA23666_4113-|-60S ribosomal protein L10 [Solanum melongena (Eggplant) (Aubergine)
Les.5396.1.S1_at	A	A	P	P	18.8675	18.3055	38.9636	30.4212	0.889513	0.00915063	0.0332354	-PerfAlign-67.31-|-TA39798_4113-|-#N/A	-PerfAlign-64.82-|-DN590428-|-#N/A	-PerfAlign-34.01-|-DN941025-|-#N/A
Les.4818.1.S1_s_at	P	P	P	P	69.7242	70.8292	155.358	109.051	0.889228	0.0163392	0.0483977	-PerfAlign-92.1-|-TA45990_4113-|-Hypothetical protein At3g05090 [Arabidopsis thaliana (Mouse-ear cress)	-PerfAlign-72.62-|-TA39852_4113-|-Hypothetical protein [Oryza sativa (japonica cultivar-group)	-PerfAlign-27.09-|-BQ047642-|-Hypothetical protein [Oryza sativa (japonica cultivar-group)
LesAffx.11856.1.S1_at	P	P	P	P	32.9803	32.6054	64.1575	57.4813	0.888999	0.00468241	0.021949	-PerfAlign-98.8-|-TA26937_4113-|-Putative signal recognition particle receptor alpha subunit [Arabidopsis thaliana (Mouse-ear cress)	-PerfAlign-97.57-|-DR034611-|-#N/A	-PerfAlign-95-|-DR034610-|-#N/A
Les.2659.2.A1_at	A	A	P	P	6.9855	6.52747	10.8653	14.3757	0.888167	0.0114079	0.0384211	-PerfAlign-78.69-|-DN907825-|-#N/A	-PerfAlign-73.11-|-CV475180-|-Glycosyltransferase sugar-binding region containing DXD motif; Alpha 1	-PerfAlign-38.4-|-DN907824-|-#N/A
Les.145.1.S1_at	P	P	P	P	890.767	828.199	1574.89	1601.4	0.886706	0.00422495	0.0207145	-PerfAlign-96-|-TA26862_4113-|-NPR1-interactor protein 1 [Lycopersicon esculentum (Tomato)	-PerfAlign-95.56-|-BQ510591-|-NPR1-interactor protein 1 [Lycopersicon esculentum (Tomato)	-PerfAlign-94.24-|-TA26860_4113-|-#N/A
LesAffx.12741.2.S1_at	A	P	P	P	40.5236	40.1871	75.113	74.0756	0.886283	0.00384471	0.0196182	-PerfAlign-100-|-TA35110_4113-|-Putative translation elongation factor P [Oryza sativa (japonica cultivar-group)	-PerfAlign-19.75-|-DV627074-|-#N/A	-PerfAlign-12.1-|-CV496888-|-#N/A
Les.620.1.A1_at	M	P	A	P	8.42014	7.76543	13.3206	16.6964	0.883069	0.00892843	0.0326913	-PerfAlign-29.7-|-TA33168_4113-|-#N/A	-PerfAlign-17.68-|-TA43855_4113-|-#N/A	-PerfAlign-17.68-|-CV302678-|-#N/A
Les.1795.1.A1_at	P	P	P	P	654.589	628.628	1140.97	1214.86	0.876054	0.00442777	0.0213661	-PerfAlign-82.73-|-CV651871-|-#N/A	-PerfAlign-81.82-|-DN940493-|-#N/A	-PerfAlign-81.82-|-CK720316-|-Ras-related protein Rab11B [Nicotiana tabacum (Common tobacco)
LesAffx.57692.1.S1_at	A	A	P	M	9.52598	10.3512	17.0562	19.3332	0.870819	0.00596872	0.0256906	-PerfAlign-68.49-|-TA31054_4113-|-Calcium homeostasis regulator CHoR1 [Solanum tuberosum (Potato)	-PerfAlign-67.07-|-BQ045569-|-Calcium homeostasis regulator CHoR1 [Solanum tuberosum (Potato)	-PerfAlign-46.37-|-BG096083-|-Calcium homeostasis regulator CHoR1 [Solanum tuberosum (Potato)
Les.3227.1.S1_a_at	P	P	P	P	601.933	546.083	1162.74	944.169	0.869892	0.00893755	0.0327026	-PerfAlign-100-|-CV504731-|-#N/A	-PerfAlign-93.48-|-TA37358_4113-|-Hypothetical protein [Arabidopsis thaliana (Mouse-ear cress)	-PerfAlign-79.7-|-TA37359_4113-|-Hypothetical protein [Arabidopsis thaliana (Mouse-ear cress)
Les.5647.1.S1_at	M	A	P	P	9.27948	9.2155	17.13	16.6699	0.869763	0.00417838	0.0206217	-PerfAlign-98-|-TA45369_4113-|-Putative pp70 ribosomal protein S6 kinase [Avena sativa (Oat)	-PerfAlign-9.89-|-CX161495-|-#N/A	-PerfAlign-5.79-|-CX161495-|-#N/A
LesAffx.8926.1.S1_at	P	P	P	P	58.0595	79.4429	119.082	129.153	0.868724	0.0150469	0.046103	-PerfAlign-98-|-BM110312-|-CAPIP1-like [Solanum tuberosum (Potato)	-PerfAlign-98-|-TA27236_4113-|-CAPIP1-like [Solanum tuberosum (Potato)	-PerfAlign-97-|-DN589541-|-#N/A
Les.5635.1.S1_at	A	P	P	P	27.0701	29.8035	50.2014	53.5654	0.868421	0.00523182	0.0234447	-PerfAlign-74.12-|-TA31439_4113-|-Hypothetical protein F27B13.200 [Arabidopsis thaliana (Mouse-ear cress)	-PerfAlign-35.83-|-CV506333-|-#N/A	-PerfAlign-16.05-|-TA31439_4113-|-Hypothetical protein F27B13.200 [Arabidopsis thaliana (Mouse-ear cress)
Les.3623.1.S1_at	P	P	P	P	295.848	279.008	559.569	488.874	0.864309	0.00605709	0.0258802	-PerfAlign-95.33-|-TA33730_4113-|-GTP-binding protein SAR2 [Lycopersicon esculentum (Tomato)	-PerfAlign-50.32-|-CK854035-|-GTPase-like [Solanum tuberosum (Potato)	-PerfAlign-31.34-|-DR035515-|-#N/A
Les.1018.1.A1_at	A	A	A	A	7.53133	7.31847	13.1731	13.8656	0.864259	0.00449436	0.0215721	-PerfAlign-15.95-|-TA48450_4113-|-T28K15.7 protein [Arabidopsis thaliana (Mouse-ear cress)	-PerfAlign-14.29-|-DN849989-|-#N/A	-PerfAlign-14.29-|-DN849988-|-#N/A
LesAffx.1881.1.S1_at	A	A	P	P	8.00654	7.86125	12.9022	16.1529	0.863664	0.00896308	0.0327739	-PerfAlign-94.45-|-TA40586_4113-|-Putative thaumatin protein [Arabidopsis thaliana (Mouse-ear cress)	-PerfAlign-14.91-|-TA39805_4113-|-LescPth2 [Lycopersicon esculentum (Tomato)	-PerfAlign-14.91-|-TA31232_4113-|-Unknow protein [Oryza sativa (japonica cultivar-group)
Les.4575.1.S1_at	P	P	P	P	134.663	124.873	230.772	241.034	0.862944	0.00486107	0.0224762	-PerfAlign-46.02-|-DV626916-|-#N/A	-PerfAlign-45.55-|-TA31291_4113-|-Putative tubby protein [Arabidopsis thaliana (Mouse-ear cress)	-PerfAlign-43.64-|-CV472632-|-Putative tubby protein [Arabidopsis thaliana (Mouse-ear cress)
Les.2565.2.S1_at	A	A	A	A	36.1403	36.7113	65.5331	66.9192	0.862406	0.00431054	0.0210061	-PerfAlign-97-|-TA27422_4113-|-Stromal cell-derived factor 2-like protein precursor [Arabidopsis thaliana (Mouse-ear cress)	-PerfAlign-86.27-|-CK862872-|-Stromal cell-derived factor 2-like protein precursor [Arabidopsis thaliana (Mouse-ear cress)	-PerfAlign-82.25-|-CN214584-|-Stromal cell-derived factor 2-like protein precursor [Arabidopsis thaliana (Mouse-ear cress)
Les.5379.1.S1_at	P	P	P	P	66.2699	56.8304	101.843	121.85	0.860144	0.00964029	0.0343387	-PerfAlign-70.18-|-DR034244-|-#N/A	-PerfAlign-3.68-|-CN465243-|-Hypothetical protein [Trifolium pratense (Red clover)	-PerfAlign-3.51-|-TA28413_4113-|-#N/A
LesAffx.60242.1.S1_at	A	A	P	P	15.4395	14.3736	25.6595	28.4436	0.858776	0.00566314	0.0247426	-PerfAlign-97-|-AW906471-|-Expressed protein [Arabidopsis thaliana (Mouse-ear cress)	-PerfAlign-64.91-|-TA42552_4113-|-Expressed protein [Arabidopsis thaliana (Mouse-ear cress)	-PerfAlign-37.5-|-TA43083_4113-|-Expressed protein [Arabidopsis thaliana (Mouse-ear cress)
Les.3262.2.S1_at	P	P	P	P	106.234	81.2748	173.89	163.172	0.858219	0.0120339	0.0397428	-PerfAlign-98-|-TA27185_4113-|-Expressed protein [Arabidopsis thaliana (Mouse-ear cress)	-PerfAlign-28.65-|-DN923340-|-#N/A	-PerfAlign-28.65-|-TA34418_4113-|-Ubiquitin [Arabidopsis thaliana (Mouse-ear cress)
LesAffx.64135.1.S1_at	A	A	M	P	10.4705	12.4176	21.4439	19.8673	0.856122	0.00757728	0.0293295	-PerfAlign-96-|-TA44172_4113-|-Hypothetical protein At5g58740 [Arabidopsis thaliana (Mouse-ear cress)	-PerfAlign-10.76-|-TA32135_4113-|-#N/A	-PerfAlign-10.76-|-TA39709_4113-|-Hypothetical protein [Arabidopsis thaliana (Mouse-ear cress)
Les.334.1.S1_at	A	A	P	P	6.53916	6.45458	11.3199	12.1955	0.854819	0.00488162	0.0225328	-PerfAlign-96.43-|-TA35560_4113-|-Putative polyketide synthase [Oryza sativa (japonica cultivar-group)	-PerfAlign-89.57-|-CK864176-|-Putative frnE protein [Arabidopsis thaliana (Mouse-ear cress)	-PerfAlign-56.51-|-DR036199-|-#N/A
LesAffx.70085.2.S1_at	P	P	P	P	272.692	278.439	571.989	433.38	0.853493	0.0124817	0.0407214	-PerfAlign-96.6-|-DV624963-|-#N/A	-PerfAlign-94.79-|-CO502450-|-Hypothetical protein c18 [Nicotiana tabacum (Common tobacco)	-PerfAlign-87.73-|-CX162705-|-#N/A
LesAffx.71276.1.S1_at	P	P	P	P	62.0739	58.3605	111.217	106.21	0.852587	0.00494898	0.0226699	-PerfAlign-98-|-BQ111448-|-Vacuolar protein sorting-associated protein 26-like protein [Solanum tuberosum (Potato)	-PerfAlign-98-|-BE472692-|-Vacuolar protein sorting-associated protein 26-like protein [Solanum tuberosum (Potato)	-PerfAlign-97-|-TA35113_4113-|-Vacuolar protein sorting-associated protein 26-like protein [Solanum tuberosum (Potato)
Les.5591.1.S1_at	P	P	P	P	133.183	108.952	218.28	216.47	0.851623	0.00830336	0.0312767	-PerfAlign-67.73-|-BQ504661-|-Transcription factor TGA3 [Arabidopsis thaliana (Mouse-ear cress)	-PerfAlign-63.31-|-TA31757_4113-|-Transcription factor TGA4 [Arabidopsis thaliana (Mouse-ear cress)	-PerfAlign-62.69-|-DV624755-|-#N/A
LesAffx.51723.1.S1_at	P	P	P	P	27.7102	30.6557	56.1091	49.1263	0.849079	0.00709247	0.0279856	-PerfAlign-67.84-|-TA44117_4113-|-Pyrophosphate-dependent phosphofructo-1-kinase [Arabidopsis thaliana (Mouse-ear cress)	-PerfAlign-57.74-|-TA34717_4113-|-Pyrophosphate-dependent phosphofructo-1-kinase [Arabidopsis thaliana (Mouse-ear cress)	-PerfAlign-47.63-|-DN923398-|-#N/A
Les.2068.1.A1_at	A	P	P	P	12.5288	16.3733	27.8118	23.7126	0.84238	0.0156805	0.0472112	-PerfAlign-88.13-|-BQ120144-|-Serine carboxypeptidase [Arabidopsis thaliana (Mouse-ear cress)	-PerfAlign-50.63-|-TA38332_4113-|-Carboxypeptidase-like protein [Arabidopsis thaliana (Mouse-ear cress)	-PerfAlign-45.58-|-DN587884-|-#N/A
Les.3746.1.S1_at	A	P	P	P	19.7307	16.4858	32.1612	32.4386	0.840683	0.00783608	0.0300309	-PerfAlign-95.5-|-TA35709_4113-|-Nonclathrin coat protein zeta1-COP [Lycopersicon esculentum (Tomato)	-PerfAlign-95.5-|-CK864274-|-Nonclathrin coat protein zeta1-COP [Lycopersicon esculentum (Tomato)	-PerfAlign-51.75-|-TA40006_4113-|-Nonclathrin coat protein zeta2-COP [Lycopersicon esculentum (Tomato)
Les.3048.2.S1_at	A	A	P	P	69.4422	64.1373	113.632	125.646	0.840308	0.00622001	0.0263038	-PerfAlign-95.16-|-TA24550_4113-|-Ubiquitin-conjugating enzyme E2-17 kDa [Lycopersicon esculentum (Tomato)	-PerfAlign-93.76-|-CK719622-|-Ubiquitin-conjugating enzyme E2-17 kDa [Lycopersicon esculentum (Tomato)	-PerfAlign-77.3-|-TA24551_4113-|-Ubiquitin-conjugating enzyme E2-17 kDa [Lycopersicon esculentum (Tomato)
Les.3960.1.S1_at	P	P	P	P	140.627	113.942	234.148	218.736	0.83822	0.00978364	0.0346974	-PerfAlign-95.43-|-TA36197_4113-|-Putative dehydrogenase [Lycopersicon esculentum (Tomato)	-PerfAlign-72.26-|-CV500389-|-Putative dehydrogenase [Lycopersicon esculentum (Tomato)	-PerfAlign-27.41-|-CK262163-|-#N/A
Les.236.1.S1_at	P	P	P	P	190.23	151.019	330.097	277.807	0.837252	0.0141098	0.0442622	-PerfAlign-71.02-|-TA27254_4113-|-Clp protease 2 proteolytic subunit precursor [Lycopersicon esculentum (Tomato)	-PerfAlign-66.8-|-CK275220-|-Clp protease 2 proteolytic subunit precursor [Lycopersicon esculentum (Tomato)	-PerfAlign-64.05-|-TA27253_4113-|-Clp protease 2 proteolytic subunit precursor [Lycopersicon esculentum (Tomato)
Les.3368.1.S1_at	P	P	P	P	63.5357	62.5554	128.174	98.9809	0.837238	0.012035	0.0397428	-PerfAlign-78.83-|-TA30983_4113-|-Purple acid phosphatase 3 [Solanum tuberosum (Potato)	-PerfAlign-77.19-|-CK860902-|-Purple acid phosphatase 3 [Solanum tuberosum (Potato)	-PerfAlign-65.44-|-DN907745-|-#N/A
LesAffx.64445.1.S1_at	P	P	P	P	139.851	145.34	254.542	254.544	0.83625	0.00492834	0.0226136	-PerfAlign-95.05-|-TA32975_4113-|-Hypothetical protein OSJNBa0095C06.5 [Oryza sativa (Rice)	-PerfAlign-94.08-|-CN215627-|-Hypothetical protein OSJNBa0095C06.5 [Oryza sativa (Rice)	-PerfAlign-14.29-|-DR035059-|-#N/A
LesAffx.49065.1.S1_at	A	A	P	P	8.90787	10.2217	16.9357	17.1092	0.835026	0.00663362	0.0270601	-PerfAlign-95.96-|-TA41059_4113-|-AT5g21070/T10F18_100 [Arabidopsis thaliana (Mouse-ear cress)	-PerfAlign-46.41-|-DN849568-|-#N/A	-PerfAlign-46.41-|-TA37284_4113-|-AT5g21070/T10F18_100 [Arabidopsis thaliana (Mouse-ear cress)
LesAffx.62131.1.S1_at	P	P	P	P	95.971	94.2774	168.807	170.521	0.834834	0.00486564	0.0224782	-PerfAlign-99-|-TA29406_4113-|-L-allo-threonine aldolase-related protein [Solanum tuberosum (Potato)	-PerfAlign-99-|-CK263017-|-L-allo-threonine aldolase-related protein [Solanum tuberosum (Potato)	-PerfAlign-97.78-|-DR034131-|-#N/A
Les.2220.1.A1_at	A	P	P	P	74.897	76.2624	135.921	133.595	0.834304	0.00489593	0.0225796	-PerfAlign-85.07-|-TA30738_4113-|-Hypothetical protein F13K9.23 [Arabidopsis thaliana (Mouse-ear cress)	-PerfAlign-85.07-|-CK279795-|-Hypothetical protein OSJNBa15N8.8 [Oryza sativa (japonica cultivar-group)	-PerfAlign-44.42-|-DN590821-|-#N/A
Les.1081.1.S1_at	P	P	P	P	1499.7	1576.5	2525.99	2964.28	0.831565	0.00769522	0.0297011	-PerfAlign-97-|-TA37385_4113-|-Ribosomal protein L7Ae-like [Arabidopsis thaliana (Mouse-ear cress)	-PerfAlign-95.13-|-BE341545-|-Ribosomal protein L7Ae-like [Arabidopsis thaliana (Mouse-ear cress)	-PerfAlign-25.47-|-CV499717-|-#N/A
Les.2002.2.S1_at	P	P	P	P	356.654	385.905	608.121	716.654	0.831432	0.0082587	0.0311874	-PerfAlign-98-|-DN941156-|-#N/A	-PerfAlign-98-|-CX699617-|-#N/A	-PerfAlign-98-|-DN941155-|-#N/A
AFFX-Les-gapdh-3_at	P	P	P	P	2352.34	2233.08	4499.93	3696.2	0.831407	0.00919659	0.0333353	-PerfAlign-95-|-DR034989-|-#N/A	-PerfAlign-95-|-CN216469-|-Glyceraldehyde 3-phosphate dehydrogenase [Solanum tuberosum (Potato)	-PerfAlign-95-|-CV496107-|-Glyceraldehyde 3-phosphate dehydrogenase [Solanum tuberosum (Potato)
Les.3326.1.S1_at	A	A	P	P	57.4078	61.2413	112.69	98.7413	0.831097	0.00702372	0.0278635	-PerfAlign-95-|-TA29331_4113-|-Protein At2g38710 [Arabidopsis thaliana (Mouse-ear cress)	-PerfAlign-91.25-|-DN938256-|-#N/A	-PerfAlign-91.25-|-TA29330_4113-|-Protein At2g38710 [Arabidopsis thaliana (Mouse-ear cress)
Les.3111.2.S1_at	P	P	P	P	119.039	119.062	226.829	197.72	0.830953	0.00674028	0.0272376	-PerfAlign-86.42-|-TA48080_4113-|-#N/A	-PerfAlign-47.78-|-TA35569_4113-|-Expressed protein [Oryza sativa (japonica cultivar-group)	-PerfAlign-28-|-CN516126-|-200 kDa antigen p200-like protein [Oryza sativa (japonica cultivar-group)
Les.3456.1.S1_at	P	P	P	P	1135.95	988.764	1927.57	1831.93	0.826276	0.00720163	0.0282941	-PerfAlign-53.66-|-DQ241838-|-#N/A	-PerfAlign-53.66-|-DN921497-|-#N/A	-PerfAlign-53.66-|-TA25440_4113-|-Protein tyrosine phosphatase-like [Solanum tuberosum (Potato)
Les.5749.1.S1_at	P	P	P	P	162.357	143.056	296.741	244.817	0.822579	0.0109984	0.0375316	-PerfAlign-95.62-|-DR034024-|-#N/A	-PerfAlign-95.62-|-TA31709_4113-|-Hypothetical protein At3g54190 [Arabidopsis thaliana (Mouse-ear cress)	-PerfAlign-93.63-|-CV476130-|-Hypothetical protein At2g38630 [Arabidopsis thaliana (Mouse-ear cress)
Les.4061.1.S1_at	M	P	P	M	13.9717	13.8909	25.1221	24.1505	0.822182	0.00527154	0.0235892	-PerfAlign-94.68-|-TA34143_4113-|-#N/A	-PerfAlign-63.32-|-CN214486-|-#N/A	-PerfAlign-52.28-|-DV623265-|-#N/A
Les.2576.1.A1_at	P	P	P	P	246.939	282.723	499.982	434.601	0.819012	0.00930065	0.033619	-PerfAlign-97-|-TA31303_4113-|-Serine/threonine kinase [Persea americana (Avocado)	-PerfAlign-70.89-|-CN212354-|-Putative serine/threonine protein kinase [Oryza sativa (japonica cultivar-group)	-PerfAlign-12.23-|-BM407473-|-Expressed protein [Arabidopsis thaliana (Mouse-ear cress)
Les.886.1.A1_at	P	P	P	P	175.972	134.36	283.899	258.639	0.817436	0.0151364	0.046263	-PerfAlign-96-|-TA34058_4113-|-#N/A	-PerfAlign-96-|-DR037676-|-#N/A	-PerfAlign-29.65-|-CK861852-|-#N/A
Les.5020.1.S1_at	P	P	P	P	586.781	520.96	989.376	957.773	0.816104	0.00681916	0.0274132	-PerfAlign-70.09-|-TA23757_4113-|-#N/A	-PerfAlign-69.72-|-TA23750_4113-|-Similarity to RNA binding protein [Arabidopsis thaliana (Mouse-ear cress)	-PerfAlign-55.99-|-CV497234-|-#N/A
Les.2823.1.S1_at	P	P	P	P	433.757	380.529	772.617	660.689	0.814416	0.00995025	0.035036	-PerfAlign-98.22-|-TA27393_4113-|-At1g65030 [Arabidopsis thaliana (Mouse-ear cress)	-PerfAlign-96.63-|-TA27394_4113-|-At1g65030 [Arabidopsis thaliana (Mouse-ear cress)	-PerfAlign-92.41-|-CK253976-|-At1g65030 [Arabidopsis thaliana (Mouse-ear cress)
LesAffx.45593.1.S1_at	P	P	P	P	522.913	584.514	981.058	962.426	0.813604	0.00663645	0.0270601	-PerfAlign-97.34-|-TA23681_4113-|-Actin depolymerizing factor 2 [Gossypium hirsutum (Upland cotton)	-PerfAlign-96.35-|-CK862387-|-Actin depolymerizing factor 2 [Gossypium hirsutum (Upland cotton)	-PerfAlign-51.6-|-TA32837_4113-|-Actin-depolymerizing factor 1 [Petunia hybrida (Petunia)
LesAffx.187.1.S1_at	A	A	A	P	6.36669	6.21469	11.327	10.7726	0.812382	0.00567085	0.0247426	-PerfAlign-98-|-TA42883_4113-|-Hypothetical protein [Arabidopsis thaliana (Mouse-ear cress)	-PerfAlign-4.23-|-TA38071_4113-|-Digalactosyldiacylglycerol synthase 2 [Lotus japonicus	-PerfAlign-3.88-|-TA47213_4113-|-RING-H2 finger protein ATL1D [Arabidopsis thaliana (Mouse-ear cress)
Les.4515.2.S1_at	P	P	P	P	133.056	164.808	235.516	285.653	0.808633	0.0159587	0.0476474	-PerfAlign-98-|-TA36574_4113-|-Hypothetical protein [Medicago truncatula (Barrel medic)	-PerfAlign-47.26-|-CX699624-|-#N/A	-PerfAlign-23.63-|-DN588220-|-#N/A
Les.3117.1.S1_at	P	P	P	P	26.102	28.2783	54.2996	41.6972	0.808519	0.0149503	0.0459532	-PerfAlign-91.62-|-TA31259_4113-|-Expressed protein [Arabidopsis thaliana (Mouse-ear cress)	-PerfAlign-85.01-|-TA47966_4113-|-Expressed protein [Arabidopsis thaliana (Mouse-ear cress)	-PerfAlign-6.12-|-BG096140-|-#N/A
LesAffx.19438.3.S1_at	A	P	P	P	33.0858	31.216	58.3994	54.0753	0.806213	0.00649189	0.0268342	-PerfAlign-15.08-|-CV434994-|-Protein At1g51340 [Arabidopsis thaliana (Mouse-ear cress)	-PerfAlign-12.7-|-CV496134-|-#N/A	-PerfAlign-12.7-|-CV498372-|-#N/A
Les.4659.1.S1_at	P	P	P	P	449.538	409.582	762.15	738.26	0.805804	0.00654516	0.0269311	-PerfAlign-40.74-|-DN923030-|-#N/A	-PerfAlign-40.64-|-CX162101-|-#N/A	-PerfAlign-40.64-|-CV435302-|-#N/A
LesAffx.70383.1.S1_at	P	P	P	P	99.837	104.608	181.957	174.748	0.803119	0.00599948	0.0257264	-PerfAlign-96-|-TA36267_4113-|-F3O9.3 protein [Arabidopsis thaliana (Mouse-ear cress)	-PerfAlign-58.69-|-CK246367-|-Protein phosphatase 2c [Medicago sativa (Alfalfa)	-PerfAlign-14.17-|-CV477350-|-Periaxin-like protein [Arabidopsis thaliana (Mouse-ear cress)
Les.247.2.S1_at	P	P	P	P	282.822	310.121	502.949	523.742	0.793271	0.00699698	0.0278032	-PerfAlign-62.84-|-TA24251_4113-|-Cytosolic ascorbate peroxidase 1 [Lycopersicon esculentum (Tomato)	-PerfAlign-61.81-|-DN938155-|-#N/A	-PerfAlign-61.81-|-CK850859-|-L-ascorbate peroxidase
Les.4460.1.S1_at	A	A	M	P	9.15762	8.60216	14.4722	16.3118	0.791691	0.00800911	0.0304571	-PerfAlign-92.65-|-BI433471-|-Pathogenesis-related protein P2 precursor [Lycopersicon esculentum (Tomato)	-PerfAlign-92.65-|-BI434511-|-Pathogenesis-related protein P2 precursor [Lycopersicon esculentum (Tomato)	-PerfAlign-92.65-|-TA24834_4113-|-Pathogenesis-related protein P2 precursor [Lycopersicon esculentum (Tomato)
Les.5253.1.S1_at	A	A	A	P	9.11638	8.47684	15.7745	14.6679	0.79106	0.0071231	0.0280524	-PerfAlign-57.19-|-BQ114348-|-#N/A	-PerfAlign-6-|-BQ114348-|-#N/A	-PerfAlign-4.22-|-BQ114348-|-#N/A
Les.3248.3.S1_at	P	P	P	P	323.818	391.769	573.024	662.782	0.790972	0.0133196	0.042483	-PerfAlign-99-|-TA26851_4113-|-Shaggy-like kinase [Ricinus communis (Castor bean)	-PerfAlign-99-|-TA26852_4113-|-Shaggy-related protein kinase eta [Arabidopsis thaliana (Mouse-ear cress)	-PerfAlign-83.57-|-BM110686-|-Shaggy-like kinase [Ricinus communis (Castor bean)
Les.5753.1.S1_at	P	P	P	P	21.6113	22.63	34.4996	41.9369	0.782389	0.0113207	0.0382699	-PerfAlign-91.29-|-DN939604-|-#N/A	-PerfAlign-7.78-|-TA48747_4113-|-Hypothetical protein At1g55080 [Arabidopsis thaliana (Mouse-ear cress)	-PerfAlign-5.48-|-CN465345-|-Ribosomal protein L11-like protein [Solanum tuberosum (Potato)
Les.3430.1.S1_at	P	P	P	P	405.119	413.932	698.17	710.491	0.782328	0.00628133	0.0264464	-PerfAlign-97.34-|-TA33526_4113-|-60S ribosomal protein L23a [Nicotiana tabacum (Common tobacco)	-PerfAlign-63.86-|-TA29026_4113-|-Ribosomal protein L25-like protein [Solanum tuberosum (Potato)	-PerfAlign-63.86-|-BG095588-|-Ribosomal protein L25-like protein [Solanum tuberosum (Potato)
Les.5241.1.S1_at	A	M	P	P	8.39365	10.9073	15.9654	16.9617	0.782281	0.016166	0.0480932	-PerfAlign-91.66-|-TA36056_4113-|-Hypothetical protein P0436E04.12-1 [Oryza sativa (japonica cultivar-group)	-PerfAlign-43.75-|-TA36055_4113-|-#N/A	-PerfAlign-4.04-|-CN213892-|-Hypothetical protein AT4g15010 [Arabidopsis thaliana (Mouse-ear cress)
Les.2611.1.S1_at	A	A	P	P	22.8784	24.3045	40.0316	41.0288	0.781284	0.00671422	0.0272077	-PerfAlign-97-|-TA27752_4113-|-Putative calreticulin protein [Arabidopsis thaliana (Mouse-ear cress)	-PerfAlign-96.97-|-DR035478-|-#N/A	-PerfAlign-60.04-|-CK863714-|-Calreticulin-3 precursor [Arabidopsis thaliana (Mouse-ear cress)
Les.3334.1.S1_at	P	P	P	P	223.576	200.316	330.319	399.305	0.779154	0.0126313	0.0409383	-PerfAlign-96.69-|-DN939928-|-#N/A	-PerfAlign-96.69-|-TA30887_4113-|-Protein kinase CPK1 [Solanum tuberosum (Potato)	-PerfAlign-64.25-|-TA30886_4113-|-Protein kinase CPK1 [Solanum tuberosum (Potato)
Les.4394.1.A1_s_at	A	A	P	P	15.0637	13.9498	26.232	23.5846	0.778923	0.00837985	0.0314041	-PerfAlign-93-|-CX162114-|-#N/A	-PerfAlign-93-|-TA24049_4113-|-Chromosome 9 SCAF14729	-PerfAlign-92-|-CN216276-|-PREDICTED: similar to tubulin
Les.4001.1.S1_at	P	P	P	P	817.915	803.62	1428.63	1353.37	0.77829	0.00669247	0.0271659	-PerfAlign-96-|-TA26083_4113-|-60S ribosomal protein L30 [Lupinus luteus (European yellow lupin)	-PerfAlign-91.61-|-CK861430-|-60S ribosomal protein L30 [Lupinus luteus (European yellow lupin)	-PerfAlign-63.36-|-TA33984_4113-|-60S ribosomal protein L30 [Lupinus luteus (European yellow lupin)
Les.5481.1.S1_at	A	A	P	P	13.5957	12.7021	22.3334	22.6505	0.775267	0.00698024	0.0277723	-PerfAlign-95.96-|-CV469547-|-Nicotiana tabacum ORF [Nicotiana tabacum (Common tobacco)	-PerfAlign-95.72-|-TA26378_4113-|-Nicotiana tabacum ORF [Nicotiana tabacum (Common tobacco)	-PerfAlign-95-|-CV492630-|-Nicotiana tabacum ORF [Nicotiana tabacum (Common tobacco)
LesAffx.65901.1.S1_at	M	P	P	P	31.9761	31.5971	51.0214	57.7827	0.772476	0.00843527	0.0314812	-PerfAlign-100-|-BG590463-|-NClpP4 [Arabidopsis thaliana (Mouse-ear cress)	-PerfAlign-98-|-TA27517_4113-|-NClpP4 [Arabidopsis thaliana (Mouse-ear cress)	-PerfAlign-95.23-|-BE344303-|-Putative Clp protease [Oryza sativa (Rice)
LesAffx.18906.2.S1_at	P	P	P	P	96.5562	110.997	168.208	185.157	0.769516	0.0103357	0.0359262	-PerfAlign-97-|-DR034779-|-#N/A	-PerfAlign-97-|-TA28069_4113-|-Proteasome subunit beta type 5 precursor [Spinacia oleracea (Spinach)	-PerfAlign-97-|-TA28068_4113-|-Putative 20S proteasome beta subunit 5 [Prunus persica (Peach)
LesAffx.2889.3.S1_at	P	P	M	A	95.5867	76.3623	150.802	140.58	0.769116	0.0143786	0.0447032	-PerfAlign-96-|-CK276182-|-Hypothetical protein AT4g39390 [Arabidopsis thaliana (Mouse-ear cress)	-PerfAlign-96-|-TA37092_4113-|-Hypothetical protein AT4g39390 [Arabidopsis thaliana (Mouse-ear cress)	-PerfAlign-38.45-|-TA30638_4113-|-Hypothetical protein AT4g39390 [Arabidopsis thaliana (Mouse-ear cress)
Les.3129.1.S1_at	P	P	P	P	785.746	836.497	1351.89	1411.09	0.768609	0.0073267	0.0286346	-PerfAlign-97-|-TA25172_4113-|-Pyruvate kinase	-PerfAlign-95.35-|-CK854273-|-Pyruvate kinase	-PerfAlign-95-|-DN923227-|-#N/A
Les.3617.1.S1_at	P	P	P	P	59.0796	56.5004	94.5041	102.48	0.768362	0.00768776	0.0296935	-PerfAlign-94.83-|-TA29913_4113-|-Small GTP-binding protein [Lycopersicon esculentum (Tomato)	-PerfAlign-90.8-|-CN465228-|-Small GTP-binding protein [Lycopersicon esculentum (Tomato)	-PerfAlign-83.6-|-DN590932-|-#N/A
LesAffx.40848.1.S1_at	P	P	P	P	57.082	56.9362	86.2283	109.172	0.767156	0.0145611	0.0451154	-PerfAlign-95.97-|-TA27337_4113-|-Putative signal peptidase I [Arabidopsis thaliana (Mouse-ear cress)	-PerfAlign-4.29-|-TA44969_4113-|-Putative anthocyanidine rhamnosyl-transferase [Capsicum annuum (Bell pepper)	-PerfAlign-3.9-|-BF054474-|-Non-specific lipid transfer protein [Lycopersicon esculentum (Tomato)
LesAffx.32723.1.S1_at	P	P	P	P	37.6261	42.9693	66.6305	69.9181	0.763404	0.00940675	0.0338032	-PerfAlign-74.8-|-DR037424-|-#N/A	-PerfAlign-74.8-|-TA26759_4113-|-BZIP transcription factor ATB2 [Glycine max (Soybean)	-PerfAlign-74.6-|-DR037423-|-#N/A
Les.1493.1.S1_at	P	P	P	P	98.6628	82.2085	143.339	162.515	0.761034	0.0139039	0.043933	-PerfAlign-71.14-|-CV434597-|-Nitrilase 4A [Lupinus angustifolius (Narrow-leaved blue lupin)	-PerfAlign-33.27-|-BQ511056-|-#N/A	-PerfAlign-22.87-|-CV434597-|-Nitrilase 4A [Lupinus angustifolius (Narrow-leaved blue lupin)
Les.483.1.S1_at	P	P	P	P	21.921	22.174	37.5376	37.0653	0.758611	0.00699825	0.0278032	-PerfAlign-61.07-|-DQ191655-|-#N/A	-PerfAlign-61.07-|-TA28763_4113-|-Cystatin-like protein [Solanum tuberosum (Potato)	-PerfAlign-45.66-|-TA28762_4113-|-Cystatin-like protein [Solanum tuberosum (Potato)
Les.4816.1.S1_at	A	A	P	P	9.26261	7.44764	14.0528	14.0506	0.758569	0.0138242	0.0437323	-PerfAlign-51.94-|-BQ112762-|-At2g04305/T23O15.7 [Arabidopsis thaliana (Mouse-ear cress)	-PerfAlign-25.76-|-TA42773_4113-|-#N/A	-PerfAlign-9.12-|-TA42773_4113-|-#N/A
LesAffx.20752.1.S1_at	P	P	P	P	74.4282	66.6968	133.251	106.61	0.75844	0.0161904	0.0480932	-PerfAlign-96.34-|-CV494133-|-#N/A	-PerfAlign-14.34-|-DV622827-|-#N/A	-PerfAlign-14.32-|-CV506286-|-#N/A
LesAffx.29348.1.S1_at	P	P	P	P	234.664	253.009	442.658	382.226	0.755418	0.0108428	0.037188	-PerfAlign-77.48-|-TA32996_4113-|-NTGP1 [Nicotiana tabacum (Common tobacco)	-PerfAlign-34.44-|-TA49150_4113-|-NTGP1 [Nicotiana tabacum (Common tobacco)	-PerfAlign-31.11-|-CN462332-|-NTGP1 [Nicotiana tabacum (Common tobacco)
LesAffx.2171.1.S1_at	A	M	P	P	13.5706	13.2492	23.8663	21.1807	0.745667	0.00949661	0.0339684	-PerfAlign-96-|-TA29638_4113-|-Genomic DNA	-PerfAlign-95.73-|-CK256594-|-Genomic DNA	-PerfAlign-48.79-|-TA29639_4113-|-#N/A
Les.25.1.S1_at	A	A	A	P	5.84608	6.11126	8.96948	11.1752	0.744158	0.0152726	0.0464695	-PerfAlign-85.16-|-TA29015_4113-|-MRNA binding protein precursor [Lycopersicon esculentum (Tomato)	-PerfAlign-75.4-|-BQ111669-|-MRNA binding protein precursor [Lycopersicon esculentum (Tomato)	-PerfAlign-67.66-|-DR037714-|-#N/A
Les.5355.1.S1_at	A	P	P	P	115.519	134.557	215.127	202.484	0.743327	0.0114558	0.0384866	-PerfAlign-97-|-TA39340_4113-|-Serine/threonine protein kinase-like [Solanum tuberosum (Potato)	-PerfAlign-94.54-|-DN909024-|-#N/A	-PerfAlign-54.6-|-TA37737_4113-|-Serine/threonine protein kinase-like [Solanum tuberosum (Potato)
LesAffx.3568.3.A1_at	P	P	P	P	4.6382	4.62966	8.32891	7.22105	0.742933	0.0104595	0.0362867	-PerfAlign-33.01-|-CO502347-|-25 kDa protein dehydrin [Solanum sogarandinum	-PerfAlign-33.01-|-CK248032-|-25 kDa protein dehydrin [Solanum sogarandinum	-PerfAlign-33.01-|-CK256614-|-25 kDa protein dehydrin [Solanum sogarandinum
Les.3048.2.S1_a_at	P	P	P	P	1425.61	1195.53	2361.91	2017.18	0.741534	0.0164484	0.0486498	-PerfAlign-77.14-|-TA24551_4113-|-Ubiquitin-conjugating enzyme E2-17 kDa [Lycopersicon esculentum (Tomato)	-PerfAlign-77.14-|-TA24550_4113-|-Ubiquitin-conjugating enzyme E2-17 kDa [Lycopersicon esculentum (Tomato)	-PerfAlign-77.14-|-CV498411-|-Ubiquitin-conjugating enzyme E2-17 kDa [Lycopersicon esculentum (Tomato)
Les.414.1.S1_at	P	P	P	P	50.9327	41.4562	77.9591	75.0366	0.735067	0.0147963	0.0456703	-PerfAlign-37.37-|-TA32102_4113-|-Hypothetical protein T26J14.6 [Arabidopsis thaliana (Mouse-ear cress)	-PerfAlign-37.13-|-TA32103_4113-|-#N/A	-PerfAlign-36.59-|-CV430665-|-#N/A
LesAffx.59788.1.S1_at	P	P	P	P	41.9966	44.7783	64.9357	80.1456	0.734283	0.0156638	0.0472092	-PerfAlign-98.44-|-TA41493_4113-|-Putative Arp2/3 complex 41kD subunit [Oryza sativa (japonica cultivar-group)	-PerfAlign-14.84-|-TA30449_4113-|-Cytochrome b5 [Nicotiana tabacum (Common tobacco)	-PerfAlign-12.5-|-TA35093_4113-|-#N/A
Les.3196.1.S1_at	P	P	P	P	141.073	157.806	235.848	260.91	0.73341	0.0113462	0.0383322	-PerfAlign-66.13-|-CK861126-|-ATP synthase beta chain	-PerfAlign-66.13-|-CN216685-|-ATP synthase beta chain	-PerfAlign-66.13-|-TA24578_4113-|-Mitochondrial ATPase beta subunit [Nicotiana sylvestris (Wood tobacco)
Les.3291.1.S1_at	P	P	P	P	534.913	568.816	916.933	913.94	0.730824	0.0085558	0.0317561	-PerfAlign-97-|-CO502055-|-AT4g34700/T4L20_280 [Arabidopsis thaliana (Mouse-ear cress)	-PerfAlign-97-|-TA27607_4113-|-AT4g34700/T4L20_280 [Arabidopsis thaliana (Mouse-ear cress)	-PerfAlign-94.79-|-CV470992-|-AT4g34700/T4L20_280 [Arabidopsis thaliana (Mouse-ear cress)
Les.5473.1.S1_at	M	M	P	P	93.1421	86.3037	143.606	153.806	0.729115	0.00964397	0.0343387	-PerfAlign-45.25-|-CV494442-|-Hypothetical protein [Arabidopsis thaliana (Mouse-ear cress)	-PerfAlign-36.68-|-CV494442-|-Hypothetical protein [Arabidopsis thaliana (Mouse-ear cress)	-PerfAlign-35.54-|-DN921700-|-#N/A
Les.896.2.S1_a_at	P	P	P	P	91.9087	81.4167	147.692	138.638	0.726125	0.011094	0.0378342	-PerfAlign-97-|-DN939100-|-#N/A	-PerfAlign-97-|-TA29477_4113-|-Hypothetical protein At4g31750 [Arabidopsis thaliana (Mouse-ear cress)	-PerfAlign-97-|-CK275165-|-Hypothetical protein At4g31750 [Arabidopsis thaliana (Mouse-ear cress)
Les.283.1.S1_at	P	P	P	P	133.594	143.459	241.841	215.992	0.72327	0.0111155	0.0378632	-PerfAlign-90.82-|-DN940178-|-#N/A	-PerfAlign-90.82-|-TA25268_4113-|-#N/A	-PerfAlign-90.82-|-BQ047487-|-Induced stolon tip protein [Capsicum annuum (Bell pepper)
Les.5635.1.S1_a_at	P	P	P	P	62.6234	71.5145	112.378	108.332	0.72137	0.0114078	0.0384211	-PerfAlign-44.44-|-TA31439_4113-|-Hypothetical protein F27B13.200 [Arabidopsis thaliana (Mouse-ear cress)	-PerfAlign-44.44-|-TA31439_4113-|-Hypothetical protein F27B13.200 [Arabidopsis thaliana (Mouse-ear cress)	-PerfAlign-24.81-|-BI919840-|-Granule-bound starch synthase 1
LesAffx.48012.1.S1_at	M	P	P	P	79.0344	73.493	129.889	120.782	0.71673	0.0102779	0.0358635	-PerfAlign-90.2-|-CV500466-|-Putative RNA polymerase I	-PerfAlign-90.2-|-TA24780_4113-|-Putative RNA polymerase I	-PerfAlign-83.37-|-CV497006-|-Putative RNA polymerase I
Les.3996.1.S1_at	P	P	P	P	101.774	110.551	174.353	174.156	0.716152	0.00970727	0.0345085	-PerfAlign-95.83-|-TA32296_4113-|-Putative cytochrome c oxidase subunit VIa [Oryza sativa (japonica cultivar-group)	-PerfAlign-95.23-|-CV498394-|-Putative cytochrome c oxidase subunit VIa [Oryza sativa (japonica cultivar-group)	-PerfAlign-37.93-|-DN590664-|-#N/A
LesAffx.64973.1.S1_at	P	P	P	P	118.922	114.692	177.877	206.566	0.71485	0.0126072	0.0409383	-PerfAlign-94.51-|-TA28896_4113-|-#N/A	-PerfAlign-37.85-|-CK863545-|-Photosystem I reaction center subunit VI-1	-PerfAlign-13.94-|-CK853681-|-#N/A
Les.1437.1.A1_at	P	P	P	P	98.8868	85.2531	159.24	142.179	0.712618	0.0147903	0.0456703	-PerfAlign-95.25-|-CV302534-|-Hypothetical protein F8J2_9 [Arabidopsis thaliana (Mouse-ear cress)	-PerfAlign-95.25-|-TA32783_4113-|-Protein At2g3641 [Arabidopsis thaliana (Mouse-ear cress)	-PerfAlign-14.39-|-TA45884_4113-|-#N/A
Les.1141.1.S1_at	P	P	P	P	123.119	116.017	198.684	192.764	0.711457	0.00955631	0.0341369	-PerfAlign-97-|-TA46438_4113-|-RNA helicase [Arabidopsis thaliana (Mouse-ear cress)	-PerfAlign-39.64-|-TA48124_4113-|-RNA helicase [Arabidopsis thaliana (Mouse-ear cress)	-PerfAlign-6.87-|-TA48124_4113-|-RNA helicase [Arabidopsis thaliana (Mouse-ear cress)
Les.3302.1.S1_at	P	P	P	P	314.207	361.424	536.39	567.072	0.710703	0.0126989	0.0411329	-PerfAlign-76.61-|-TA47889_4113-|-TAT-binding protein homolog [Picea mariana (Black spruce)	-PerfAlign-73.7-|-TA45153_4113-|-TAT-binding protein homolog [Matricaria chamomilla	-PerfAlign-73.63-|-TA26707_4113-|-26S proteasome regulatory subunit 8 [Pinus taeda (Loblolly pine)
Les.2434.1.S1_at	P	P	P	P	1160.18	1040.4	1790.92	1801.5	0.709203	0.0109095	0.0373222	-PerfAlign-96-|-DN938314-|-#N/A	-PerfAlign-96-|-TA26681_4113-|-Putative Vacuolar ATP synthase subunit d [Oryza sativa (japonica cultivar-group)	-PerfAlign-96-|-BM406355-|-Putative Vacuolar ATP synthase subunit d [Oryza sativa (japonica cultivar-group)
Les.5680.1.S1_at	A	P	P	P	13.6129	14.0261	23.001	22.1361	0.707503	0.00941558	0.0338125	-PerfAlign-53.97-|-CV495340-|-ATP-dependent RNA helicase	-PerfAlign-53.97-|-BI176188-|-ATP-dependent RNA helicase	-PerfAlign-53.23-|-TA31473_4113-|-ATP-dependent RNA helicase
LesAffx.48226.1.S1_at	A	A	P	P	4.98124	4.97943	8.88942	7.42498	0.705996	0.0148175	0.0456745	-PerfAlign-97-|-TA48637_4113-|-Protein At2g44750 [Arabidopsis thaliana (Mouse-ear cress)	-PerfAlign-14.5-|-CK251696-|-Avr9/Cf-9 rapidly elicited protein 132 [Nicotiana tabacum (Common tobacco)	-PerfAlign-13.63-|-CN214988-|-60S ribosomal protein L37 [Arabidopsis thaliana (Mouse-ear cress)
Les.2196.1.A1_at	P	M	M	P	9.47607	8.95544	15.9766	14.1211	0.705311	0.0122793	0.0402795	-PerfAlign-74.75-|-TA40689_4113-|-#N/A	-PerfAlign-66.12-|-CN213809-|-#N/A	-PerfAlign-17.06-|-CX699139-|-#N/A
Les.3714.1.S1_at	P	P	P	P	337.262	355.359	561.95	565.436	0.703328	0.00969048	0.0344798	-PerfAlign-98-|-TA31452_4113-|-Defender against cell death 1 [Lycopersicon esculentum (Tomato)	-PerfAlign-97.29-|-CV493092-|-Defender against cell death 1 [Lycopersicon esculentum (Tomato)	-PerfAlign-97.16-|-DN908326-|-#N/A
Les.557.1.S1_at	M	P	P	P	18.7968	18.8794	28.6727	32.785	0.70271	0.012362	0.0404592	-PerfAlign-93.56-|-TA34434_4113-|-Calmodulin-like protein 1 [Arabidopsis thaliana (Mouse-ear cress)	-PerfAlign-92.35-|-TA34433_4113-|-Calmodulin-like protein 1 [Arabidopsis thaliana (Mouse-ear cress)	-PerfAlign-91.57-|-CK862397-|-Calmodulin-like protein [Arabidopsis thaliana (Mouse-ear cress)
Les.5444.1.S1_at	A	P	P	P	36.6193	36.0653	59.7777	58.4891	0.702279	0.00940335	0.0338032	-PerfAlign-8.49-|-TA40666_4113-|-Probable WRKY transcription factor 71 [Arabidopsis thaliana (Mouse-ear cress)	-PerfAlign-4.91-|-TA38208_4113-|-WRKY2 [Petroselinum crispum (Parsley) (Petroselinum hortense)	-PerfAlign-4.91-|-CK719910-|-WRKY2 [Petroselinum crispum (Parsley) (Petroselinum hortense)
Les.461.1.S1_at	P	P	P	P	94.3454	79.2989	139.435	140.61	0.694947	0.0152367	0.0464329	-PerfAlign-94-|-TA26442_4113-|-NAD-dependent isocitrate dehydrogenase precursor [Nicotiana tabacum (Common tobacco)	-PerfAlign-73.04-|-BI436182-|-NAD-dependent isocitrate dehydrogenase precursor [Nicotiana tabacum (Common tobacco)	-PerfAlign-34.75-|-CK262902-|-#N/A
LesAffx.54031.1.S1_at	M	P	P	P	42.677	37.5754	65.9634	63.4579	0.692111	0.0130037	0.0418203	-PerfAlign-95.95-|-DV623656-|-#N/A	-PerfAlign-95.67-|-DN921113-|-#N/A	-PerfAlign-95.67-|-CV492350-|-Hypothetical protein T20N10_20 [Arabidopsis thaliana (Mouse-ear cress)
LesAffx.62071.1.S1_at	A	A	P	P	14.5772	13.1588	21.868	22.5625	0.681507	0.0125143	0.0407555	-PerfAlign-97-|-TA28139_4113-|-Putative ribophorin I [Arabidopsis thaliana (Mouse-ear cress)	-PerfAlign-96-|-CV473209-|-Putative ribophorin I [Arabidopsis thaliana (Mouse-ear cress)	-PerfAlign-24.74-|-TA28141_4113-|-Putative ribophorin I [Arabidopsis thaliana (Mouse-ear cress)
LesAffx.26052.1.S1_at	P	P	P	P	301.828	350.235	507.247	531.724	0.675657	0.0155534	0.0470071	-PerfAlign-96.17-|-TA32546_4113-|-P0497A05.16 protein [Oryza sativa (japonica cultivar-group)	-PerfAlign-17.76-|-DN906022-|-#N/A	-PerfAlign-17.76-|-TA29721_4113-|-30S ribosomal protein S1
LesAffx.63213.1.S1_at	M	P	P	P	77.4398	70.1343	122.611	112.601	0.672986	0.0142392	0.0444596	-PerfAlign-99-|-TA42110_4113-|-Hypothetical protein [Oryza sativa (Rice)	-PerfAlign-77.54-|-CV498120-|-Expressed protein [Arabidopsis thaliana (Mouse-ear cress)	-PerfAlign-77.54-|-TA29324_4113-|-Expressed protein [Arabidopsis thaliana (Mouse-ear cress)
LesAffx.344.10.S1_at	A	P	P	P	69.9561	79.4736	116.939	119.49	0.664788	0.0147992	0.0456703	-PerfAlign-97-|-TA38184_4113-|-CREG2-protein-like [Oryza sativa (japonica cultivar-group)	-PerfAlign-90.71-|-BQ508129-|-CREG2-protein-like [Oryza sativa (japonica cultivar-group)	-PerfAlign-25.39-|-BQ508130-|-At2g04690/F28I8.27 [Arabidopsis thaliana (Mouse-ear cress)
Les.1325.1.A1_at	A	P	P	P	17.4354	16.9882	26.9457	27.5472	0.662705	0.0117163	0.039047	-PerfAlign-95-|-TA31335_4113-|-Putative elongation factor [Arabidopsis thaliana (Mouse-ear cress)	-PerfAlign-19.16-|-TA28818_4113-|-Putative transmembrane protein TM9SF3 [Oryza sativa (japonica cultivar-group)	-PerfAlign-15.32-|-DN938753-|-#N/A
Les.3246.1.S1_at	P	P	P	P	82.0537	76.6919	130.696	120.02	0.658849	0.0142038	0.0444401	-PerfAlign-91.23-|-TA27750_4113-|-Proteasome subunit alpha type 6 [Nicotiana tabacum (Common tobacco)	-PerfAlign-90.45-|-DR034702-|-#N/A	-PerfAlign-73.02-|-CK853531-|-Proteasome subunit alpha type 6 [Nicotiana tabacum (Common tobacco)
Les.303.1.S1_at	P	P	P	P	5874.85	5830.93	9973.83	8556.13	0.658414	0.0168482	0.0495121	-PerfAlign-97-|-DN906525-|-#N/A	-PerfAlign-97-|-TA24257_4113-|-Enolase [Lycopersicon esculentum (Tomato)	-PerfAlign-96-|-TA24259_4113-|-Enolase [Lycopersicon esculentum (Tomato)
LesAffx.40008.1.S1_at	P	P	P	P	42.3112	47.661	72.6026	68.7111	0.653358	0.0158409	0.047482	-PerfAlign-94.65-|-TA36057_4113-|-MLP3.20 protein [Arabidopsis thaliana (Mouse-ear cress)	-PerfAlign-92.9-|-CN465603-|-#N/A	-PerfAlign-14.52-|-DN908381-|-#N/A
LesAffx.19094.1.S1_at	P	P	P	P	548.545	581.176	858.269	911.419	0.647481	0.0140077	0.0440555	-PerfAlign-97-|-TA29865_4113-|-Protein yippee-like [Solanum tuberosum (Potato)	-PerfAlign-96-|-AB061267-|-Protein yippee-like [Solanum tuberosum (Potato)	-PerfAlign-94.19-|-BQ515913-|-Protein yippee-like [Solanum tuberosum (Potato)
Les.4901.1.S1_at	P	P	P	P	276.248	273.251	426.642	433.72	0.646799	0.0126224	0.0409383	-PerfAlign-91.58-|-TA33686_4113-|-Ubiquitin-like protein 5 [Arabidopsis thaliana (Mouse-ear cress)	-PerfAlign-91-|-BM110563-|-Ubiquitin-like protein 5 [Arabidopsis thaliana (Mouse-ear cress)	-PerfAlign-51.39-|-AW907044-|-Ubiquitin-like protein 5 [Arabidopsis thaliana (Mouse-ear cress)
Les.5683.1.S1_at	A	A	P	A	5.91348	5.81718	8.69994	9.58941	0.639059	0.0153275	0.0465525	-PerfAlign-65.95-|-DN590305-|-#N/A	-PerfAlign-5.86-|-CV502866-|-#N/A	-PerfAlign-5.86-|-DV623198-|-#N/A
LesAffx.70053.1.S1_at	A	A	M	P	9.78262	9.8161	15.3086	15.0931	0.633357	0.013568	0.0431483	-PerfAlign-98-|-DN850232-|-#N/A	-PerfAlign-97.85-|-CK854554-|-#N/A	-PerfAlign-97-|-TA33096_4113-|-30S ribosomal protein S11
Les.2030.1.S1_at	P	P	P	P	62.9163	61.124	98.8628	93.4966	0.632585	0.0144993	0.0449751	-PerfAlign-96-|-TA27781_4113-|-At5g5553 [Arabidopsis thaliana (Mouse-ear cress)	-PerfAlign-60.02-|-TA27782_4113-|-At5g5553 [Arabidopsis thaliana (Mouse-ear cress)	-PerfAlign-21.1-|-DV624790-|-#N/A
Les.1250.3.A1_at	A	A	P	P	17.765	16.3602	26.4425	26.4045	0.632206	0.0152057	0.0463961	-PerfAlign-91.43-|-TA31379_4113-|-Thioredoxin-like protein; 4972-48645 [Arabidopsis thaliana (Mouse-ear cress)	-PerfAlign-89.92-|-TA31380_4113-|-Thioredoxin-like protein; 4972-48645 [Arabidopsis thaliana (Mouse-ear cress)	-PerfAlign-71.73-|-DN922406-|-#N/A
LesAffx.12856.1.S1_at	A	A	A	P	31.8313	29.9626	46.6785	48.9502	0.630232	0.0151641	0.0463216	-PerfAlign-87.43-|-TA36712_4113-|-At5g24170 [Arabidopsis thaliana (Mouse-ear cress)	-PerfAlign-72-|-TA36711_4113-|-At5g24170 [Arabidopsis thaliana (Mouse-ear cress)	-PerfAlign-6.78-|-CV494213-|-Emb|CAA18500.1 [Arabidopsis thaliana (Mouse-ear cress)
Les.699.1.S1_at	M	A	A	M	32.578	31.825	48.1626	51.4219	0.628119	0.0150816	0.0461476	-PerfAlign-96-|-TA26150_4113-|-Mitogen-activated protein kinase [Solanum tuberosum (Potato)	-PerfAlign-70.62-|-TA26151_4113-|-Mitogen-activated protein kinase [Solanum tuberosum (Potato)	-PerfAlign-7.65-|-CK256024-|-Mitogen-activated protein kinase [Solanum tuberosum (Potato)
Les.4880.1.S1_at	A	A	M	P	7.80731	7.329	11.3386	12.037	0.627069	0.0158419	0.047482	-PerfAlign-61.26-|-TA46859_4113-|-Elicitor-inducible cytochrome P450 [Nicotiana tabacum (Common tobacco)	-PerfAlign-11.4-|-CN214740-|-Geraniol 10-hydroxylase [Catharanthus roseus (Rosy periwinkle) (Madagascar periwinkle)	-PerfAlign-7.69-|-BQ114072-|-Cytochrome P450 [Panax ginseng (Korean ginseng)
LesAffx.46532.1.S1_at	A	P	P	P	39.467	39.2419	59.8784	61.6576	0.626636	0.0142553	0.0444632	-PerfAlign-97-|-AU301532-|-Hypothetical protein [Medicago truncatula (Barrel medic)	-PerfAlign-91.92-|-TA40754_4113-|-Hypothetical protein [Medicago truncatula (Barrel medic)	-PerfAlign-13.84-|-CK263509-|-F3H7.3 protein [Arabidopsis thaliana (Mouse-ear cress)
Les.4572.1.S1_at	M	P	P	P	75.9078	75.4833	120.26	111.811	0.615331	0.0163439	0.0483977	-PerfAlign-76.28-|-DN848769-|-#N/A	-PerfAlign-72.61-|-DV625723-|-#N/A	-PerfAlign-57.95-|-TA36341_4113-|-FKBP
Les.4519.1.A1_at	P	P	P	P	1334.98	1393.01	2116.95	2053.91	0.612667	0.015912	0.0475733	-PerfAlign-45.99-|-CN213438-|-Hypothetical protein At1g29310 [Arabidopsis thaliana (Mouse-ear cress)	-PerfAlign-45.99-|-TA23630_4113-|-Hypothetical protein At2g34250 [Arabidopsis thaliana (Mouse-ear cress)	-PerfAlign-44.15-|-DN938195-|-#N/A
Les.469.3.A1_at	M	P	M	P	177.906	181.266	277.686	270.602	0.610199	0.0156932	0.0472191	-PerfAlign-95.86-|-DR037399-|-#N/A	-PerfAlign-95.86-|-CN216457-|-Putative arginine-rich protein [Oryza sativa (Rice)	-PerfAlign-95.86-|-TA30828_4113-|-RNA-binding region RNP-1 [Medicago truncatula (Barrel medic)
Les.3133.1.S1_at	P	P	P	P	584.664	581.566	379.394	387.442	-0.604937	0.0160312	0.0478114	-PerfAlign-63.34-|-CN216456-|-Calmodulin-like protein [Branchiostoma lanceolatum (Common lancelet) (Amphioxus)	-PerfAlign-63.12-|-DV625857-|-#N/A	-PerfAlign-63.12-|-TA25334_4113-|-Calmodulin-like protein [Branchiostoma lanceolatum (Common lancelet) (Amphioxus)
Les.3717.1.S1_a_at	P	P	P	P	82.7268	81.9951	54.6845	53.0734	-0.612387	0.0154853	0.0468797	-PerfAlign-95.16-|-TA30180_4113-|-Ubiquitin conjugating enzyme 2 [Lycopersicon esculentum (Tomato)	-PerfAlign-94.02-|-DV624021-|-#N/A	-PerfAlign-27.2-|-CV430742-|-Ubiquitin conjugating enzyme 2 [Lycopersicon esculentum (Tomato)
LesAffx.58651.1.S1_at	P	P	P	P	166.662	181.425	115.373	111.464	-0.616706	0.0170083	0.0498475	-PerfAlign-97.17-|-CV434588-|-Hypothetical protein At5g63000 [Arabidopsis thaliana (Mouse-ear cress)	-PerfAlign-97-|-TA29773_4113-|-Hypothetical protein At5g63000 [Arabidopsis thaliana (Mouse-ear cress)	-PerfAlign-95.86-|-CN214112-|-Hypothetical protein At5g63000 [Arabidopsis thaliana (Mouse-ear cress)
Les.5868.1.S1_at	P	P	P	P	3755.33	3736.94	2419.61	2462.18	-0.618045	0.0148301	0.0456867	-PerfAlign-95-|-TA32055_4113-|-40S ribosomal protein S17 [Capsicum annuum (Bell pepper)	-PerfAlign-57.51-|-TA32075_4113-|-40S ribosomal protein S17 [Capsicum annuum (Bell pepper)	-PerfAlign-56.24-|-BM113842-|-40S ribosomal protein S17 [Capsicum annuum (Bell pepper)
Les.3197.2.S1_s_at	P	P	P	P	558.088	537.373	372.943	339.819	-0.621347	0.0170021	0.0498475	-PerfAlign-96.62-|-TA27281_4113-|-Hypothetical protein [Arabidopsis thaliana (Mouse-ear cress)	-PerfAlign-96.62-|-TA27280_4113-|-Hypothetical protein P0644B06.33 [Oryza sativa (japonica cultivar-group)	-PerfAlign-80.75-|-CX699359-|-#N/A
Les.3402.1.S1_at	P	P	P	P	614.542	626.146	385.871	420.548	-0.622812	0.016272	0.0482666	-PerfAlign-96-|-TA25374_4113-|-Putative mitochondrial NAD-dependent malate dehydrogenase [Solanum tuberosum (Potato)	-PerfAlign-93.53-|-TA25375_4113-|-Putative mitochondrial NAD-dependent malate dehydrogenase [Solanum tuberosum (Potato)	-PerfAlign-89.75-|-DV623401-|-#N/A
LesAffx.48086.1.S1_at	A	A	A	A	35.3327	33.4844	23.0375	21.5963	-0.624862	0.015912	0.0475733	-PerfAlign-90-|-CX161452-|-#N/A	-PerfAlign-89.45-|-CV474360-|-Sn-2 protein [Capsicum annuum (Bell pepper)	-PerfAlign-89.18-|-CV493468-|-Sn-1 protein [Capsicum annuum (Bell pepper)
Les.2846.1.S1_at	P	P	P	P	16.557	16.4076	10.3684	11.0106	-0.62536	0.0150383	0.046103	-PerfAlign-93-|-TA28926_4113-|-Hypothetical protein [Solanum tuberosum (Potato)	-PerfAlign-93-|-TA28924_4113-|-Hypothetical protein [Solanum tuberosum (Potato)	-PerfAlign-93-|-TA28925_4113-|-Hypothetical protein [Solanum tuberosum (Potato)
Les.1792.3.S1_at	P	P	P	P	263.917	272.193	166.615	180.469	-0.628219	0.0156819	0.0472112	-PerfAlign-97-|-TA32429_4113-|-Putative clathrin binding protein [Arabidopsis thaliana (Mouse-ear cress)	-PerfAlign-49.6-|-TA44014_4113-|-#N/A	-PerfAlign-9.92-|-CK851410-|-Putative clathrin binding protein [Arabidopsis thaliana (Mouse-ear cress)
Les.793.1.S1_s_at	P	P	P	P	1491.51	1452.51	1000.71	905.504	-0.628752	0.016465	0.0486498	-PerfAlign-93.67-|-TA23198_4113-|-Hypothetical protein [Solanum tuberosum (Potato)	-PerfAlign-84.98-|-TA23195_4113-|-Hypothetical protein [Solanum tuberosum (Potato)	-PerfAlign-84.62-|-BQ512372-|-Hypothetical protein [Solanum tuberosum (Potato)
Les.4785.1.S1_at	P	P	P	P	1031.49	987.944	646.226	658.454	-0.62998	0.0142996	0.0445342	-PerfAlign-75.97-|-DR035113-|-#N/A	-PerfAlign-75.04-|-TA26233_4113-|-Cytochrome c1 [Solanum tuberosum (Potato)	-PerfAlign-74.62-|-TA26234_4113-|-Putative cytochrome c1 protein [Ornithogalum virens
Les.1393.1.S1_at	P	P	P	P	830.659	750.602	494.639	514.989	-0.645693	0.0152708	0.0464695	-PerfAlign-94-|-TA28693_4113-|-Hypothetical protein At5g54855/MBG8.13 [Arabidopsis thaliana (Mouse-ear cress)	-PerfAlign-93.68-|-DN848790-|-#N/A	-PerfAlign-93.66-|-CK850983-|-Hypothetical protein At5g54855/MBG8.13 [Arabidopsis thaliana (Mouse-ear cress)
Les.476.1.S1_at	P	P	P	P	277.222	303.274	189.904	180.255	-0.648176	0.0148136	0.0456745	-PerfAlign-75.57-|-DN849051-|-#N/A	-PerfAlign-75.57-|-BG350997-|-#N/A	-PerfAlign-75.57-|-TA28320_4113-|-Pescadillo-like protein [Arabidopsis thaliana (Mouse-ear cress)
LesAffx.40491.1.S1_at	P	P	P	P	45.5252	42.4851	27.3389	28.7171	-0.650381	0.0138405	0.0437583	-PerfAlign-97-|-TA44710_4113-|-Hypothetical protein P0410E01.39-1 [Oryza sativa (japonica cultivar-group)	-PerfAlign-14.62-|-TA36164_4113-|-Hypothetical protein [Arabidopsis thaliana (Mouse-ear cress)	-PerfAlign-13.74-|-TA42226_4113-|-cytochrome c biogenesis orf452 [Arabidopsis thaliana
Les.3185.3.S1_at	P	P	P	P	1238.02	1251.16	835.837	751.508	-0.651072	0.0147235	0.0455145	-PerfAlign-96-|-TA24185_4113-|-P40-like protein [Solanum tuberosum (Potato)	-PerfAlign-95-|-BM112801-|-P40-like protein [Solanum tuberosum (Potato)	-PerfAlign-95-|-TA24183_4113-|-P40-like protein [Solanum tuberosum (Potato)
Les.1644.1.A1_at	P	P	P	P	305.434	303.145	192.09	195.192	-0.652099	0.0122409	0.0402021	-PerfAlign-83.21-|-DN923011-|-#N/A	-PerfAlign-75.62-|-DN941898-|-#N/A	-PerfAlign-58.2-|-TA33130_4113-|-Translation initiation factor eIF-2 gamma chain F2D22.6 [Oryza sativa (japonica cultivar-group)
Les.2535.2.S1_at	P	P	P	P	103.373	103.194	63.4035	68.093	-0.652505	0.0132267	0.0422116	-PerfAlign-80.79-|-TA47534_4113-|-#N/A	-PerfAlign-10.92-|-TA43204_4113-|-B88H3.2 protein [Oryza sativa (Rice)	-PerfAlign-10.34-|-CK719473-|-#N/A
LesAffx.45411.1.S1_at	P	P	P	P	54.2176	54.5651	34.6327	34.4163	-0.655757	0.0119483	0.0395668	-PerfAlign-95-|-CK860378-|-#N/A	-PerfAlign-91.38-|-TA34521_4113-|-#N/A	-PerfAlign-7.83-|-CV496077-|-#N/A
Les.5378.1.S1_at	P	P	P	P	87.336	97.1389	57.9891	58.527	-0.66087	0.0139587	0.0440511	-PerfAlign-94.2-|-TA44342_4113-|-Putative thimet oligopeptidase [Oryza sativa (japonica cultivar-group)	-PerfAlign-4.16-|-TA31217_4113-|-DNA-damage inducible protein DDI1-like [Arabidopsis thaliana (Mouse-ear cress)	-PerfAlign-3.96-|-DN907901-|-#N/A
Les.3671.1.S1_at	P	P	P	P	615.657	616.641	397.154	380.695	-0.664112	0.011752	0.0391421	-PerfAlign-96.65-|-CN215478-|-Plasma membrane H+ ATPase [Lupinus albus (White lupin)	-PerfAlign-95.65-|-TA33973_4113-|-Plasma membrane ATPase 3 [Nicotiana plumbaginifolia (Leadwort-leaved tobacco)	-PerfAlign-54.28-|-DV622911-|-#N/A
Les.3003.1.S1_at	P	P	P	P	58.9076	55.4333	35.7102	36.415	-0.664167	0.0122058	0.0401355	-PerfAlign-96-|-TA38152_4113-|-Hypothetical protein [Arabidopsis thaliana (Mouse-ear cress)	-PerfAlign-59.53-|-CK719115-|-#N/A	-PerfAlign-14.96-|-DR037206-|-#N/A
Les.192.1.A1_at	P	P	P	P	833.591	711.374	483.347	488.138	-0.6648	0.016661	0.0490951	-PerfAlign-66.25-|-TA24688_4113-|-Drm3-like protein [Solanum tuberosum (Potato)	-PerfAlign-66.25-|-TA24693_4113-|-Drm3-like protein-like protein [Solanum tuberosum (Potato)	-PerfAlign-63.1-|-CX162324-|-#N/A
Les.5818.1.S1_at	A	P	A	P	23.5692	25.3955	14.8779	15.9663	-0.666639	0.0133574	0.0425716	-PerfAlign-73.03-|-TA42643_4113-|-Hypothetical protein At5g35400 [Arabidopsis thaliana (Mouse-ear cress)	-PerfAlign-19.04-|-TA42643_4113-|-Hypothetical protein At5g35400 [Arabidopsis thaliana (Mouse-ear cress)	-PerfAlign-5.08-|-TA43181_4113-|-#N/A
Les.4800.1.S1_at	P	P	P	P	66.9683	77.0319	47.1288	43.31	-0.668812	0.0166453	0.0490951	-PerfAlign-93.39-|-TA23830_4113-|-Putative 6-phosphogluconolactonase [Oryza sativa (japonica cultivar-group)	-PerfAlign-92.4-|-CV501331-|-#N/A	-PerfAlign-89.23-|-CV286554-|-Putative 6-phosphogluconolactonase [Oryza sativa (japonica cultivar-group)
Les.2947.1.S1_at	P	P	P	P	479.637	505.376	321.622	294.434	-0.677995	0.012568	0.0409046	-PerfAlign-95.46-|-TA23016_4113-|-Hypothetical protein [Medicago truncatula (Barrel medic)	-PerfAlign-95.46-|-TA23017_4113-|-Hypothetical protein [Medicago truncatula (Barrel medic)	-PerfAlign-93.92-|-CK263005-|-Hypothetical protein [Medicago truncatula (Barrel medic)
LesAffx.17130.1.S1_at	M	A	A	A	13.333	11.7103	7.59013	8.02786	-0.678745	0.0144048	0.0447588	-PerfAlign-77.4-|-TA41377_4113-|-Hypothetical protein [Arabidopsis thaliana (Mouse-ear cress)	-PerfAlign-6.56-|-TA41377_4113-|-Hypothetical protein [Arabidopsis thaliana (Mouse-ear cress)	-PerfAlign-6.23-|-CV474415-|-#N/A
Les.3250.1.A1_at	P	P	A	M	26.1351	21.9685	14.8604	14.9909	-0.682934	0.0161967	0.0480932	-PerfAlign-89-|-TA28155_4113-|-OSJNBa0072D21.10 protein [Oryza sativa (japonica cultivar-group)	-PerfAlign-89-|-TA28156_4113-|-OSJNBa0072D21.10 protein [Oryza sativa (japonica cultivar-group)	-PerfAlign-9.98-|-DV624502-|-#N/A
Les.1252.1.S1_at	P	P	P	P	1069.16	957.852	633.762	625.347	-0.684808	0.0124525	0.0406849	-PerfAlign-95.45-|-TA26309_4113-|-14-3-3 protein 9 [Lycopersicon esculentum (Tomato)	-PerfAlign-66.33-|-CK718684-|-14-3-3 protein [Nicotiana tabacum (Common tobacco)	-PerfAlign-59.66-|-TA26308_4113-|-14-3-3 protein 9 [Lycopersicon esculentum (Tomato)
Les.3417.1.S1_at	P	P	A	P	43.282	39.1883	25.8064	25.3424	-0.687456	0.0118934	0.0394434	-PerfAlign-66.03-|-TA29487_4113-|-#N/A	-PerfAlign-66.03-|-DR036811-|-#N/A	-PerfAlign-66.03-|-TA29486_4113-|-Protein At4g19110 [Arabidopsis thaliana (Mouse-ear cress)
Les.5750.1.S1_at	P	P	P	P	789.143	840.016	493.138	515.996	-0.690676	0.0109238	0.0373477	-PerfAlign-94.83-|-TA23237_4113-|-Putative carboxymethylenebutenolidase [Arabidopsis thaliana (Mouse-ear cress)	-PerfAlign-75.51-|-CN463855-|-Carboxymethylenebutenolidase-like protein [Oryza sativa (japonica cultivar-group)	-PerfAlign-49.04-|-CO502734-|-Putative carboxymethylenebutenolidase [Arabidopsis thaliana (Mouse-ear cress)
Les.3207.1.S1_at	P	P	P	P	1061.8	1167.93	644.969	733.839	-0.694817	0.0143581	0.0446704	-PerfAlign-72.33-|-CV430939-|-Ethylene-responsive small GTP-binding protein [Lycopersicon esculentum (Tomato)	-PerfAlign-72.33-|-TA29013_4113-|-Small GTP-binding protein [Pisum sativum (Garden pea)	-PerfAlign-71.56-|-CX699517-|-#N/A
Les.388.3.A1_at	P	P	P	P	113.999	110.892	72.7567	65.9892	-0.69836	0.0112506	0.0381282	-PerfAlign-91.76-|-TA29594_4113-|-Putative trehalose-6-phosphate synthase; 46897-44149 [Arabidopsis thaliana (Mouse-ear cress)	-PerfAlign-87.73-|-TA29593_4113-|-Putative trehalose-6-phosphate synthase; 46897-44149 [Arabidopsis thaliana (Mouse-ear cress)	-PerfAlign-48.45-|-CV494585-|-Putative trehalose-6-phosphate synthase; 46897-44149 [Arabidopsis thaliana (Mouse-ear cress)
Les.652.1.S1_at	P	P	P	P	452.003	425.162	256.74	283.119	-0.701313	0.0116111	0.0388157	-PerfAlign-96-|-TA26655_4113-|-Putative T-complex protein 1	-PerfAlign-84.36-|-DV623173-|-#N/A	-PerfAlign-65.4-|-CV499978-|-#N/A
Les.2704.2.S1_at	P	P	P	P	198.545	204.603	124.635	123.252	-0.701491	0.00949521	0.0339684	-PerfAlign-97.3-|-BM406648-|-NADH-ubiquinone oxidoreductase 75 kDa subunit	-PerfAlign-97.3-|-TA26122_4113-|-NADH-ubiquinone oxidoreductase 75 kDa subunit	-PerfAlign-18.76-|-DR035212-|-#N/A
Les.946.1.S1_at	P	P	P	P	98.6215	107.646	64.7487	61.9174	-0.702463	0.0109041	0.0373222	-PerfAlign-94-|-TA31000_4113-|-Nuclear transport factor 2 [Arabidopsis thaliana (Mouse-ear cress)	-PerfAlign-90.22-|-DN743369-|-#N/A	-PerfAlign-90.22-|-CV506739-|-#N/A
Les.4290.1.S1_at	P	P	P	P	879.663	979.9	597.264	538.337	-0.711355	0.0126111	0.0409383	-PerfAlign-75.86-|-TA26950_4113-|-H0306F03.5 protein [Oryza sativa (Rice)	-PerfAlign-74.61-|-TA26949_4113-|-Vacuolar ATP synthase subunit D [Arabidopsis thaliana (Mouse-ear cress)	-PerfAlign-27.68-|-CV302171-|-Vacuolar ATP synthase subunit D [Arabidopsis thaliana (Mouse-ear cress)
Les.1887.1.S1_at	P	P	P	P	1381.41	1538.64	884.597	894.259	-0.712969	0.010672	0.0367652	-PerfAlign-79.92-|-TA29884_4113-|-Striated muscle activator-like protein [Oryza sativa (japonica cultivar-group)	-PerfAlign-77.8-|-CK852929-|-Striated muscle activator-like protein [Oryza sativa (japonica cultivar-group)	-PerfAlign-60.12-|-CX161140-|-#N/A
LesAffx.31836.1.S1_at	P	P	P	P	27.1729	29.9753	16.5769	18.2865	-0.712996	0.0119526	0.0395668	-PerfAlign-18.77-|-DV625344-|-#N/A	-PerfAlign-15.74-|-CV302957-|-Homeobox-leucine zipper protein [Pimpinella brachycarpa	-PerfAlign-15-|-TA35842_4113-|-CPRD14 protein [Vigna unguiculata (Cowpea)
Les.2895.1.S1_at	P	P	P	P	139.611	171.384	90.7516	97.4571	-0.717903	0.016707	0.0492039	-PerfAlign-86.39-|-TA31637_4113-|-CIG2 [Nicotiana tabacum (Common tobacco)	-PerfAlign-86.22-|-DN921893-|-#N/A	-PerfAlign-37.22-|-CV498632-|-Hypothetical protein [Lycopersicon esculentum (Tomato)
Les.1619.1.S1_at	P	P	P	P	381.572	330.534	212.613	219.258	-0.717945	0.0120494	0.0397497	-PerfAlign-95.86-|-CN216624-|-G protein beta subunit-like protein [Solanum tuberosum (Potato)	-PerfAlign-95.14-|-TA23948_4113-|-LeArcA1 protein [Lycopersicon esculentum (Tomato)	-PerfAlign-94.85-|-DV624611-|-#N/A
Les.2280.1.S1_at	P	P	P	P	91.3092	81.1222	51.2027	53.3201	-0.719979	0.0109331	0.0373558	-PerfAlign-87.27-|-TA30976_4113-|-#N/A	-PerfAlign-63.42-|-TA30977_4113-|-#N/A	-PerfAlign-63.42-|-CV497752-|-#N/A
Les.2167.2.A1_at	P	P	P	P	423.359	387.926	263.337	229.714	-0.720455	0.0127117	0.0411497	-PerfAlign-89.06-|-TA24328_4113-|-Pyrrolidone carboxyl peptidase-like protein [Oryza sativa (japonica cultivar-group)	-PerfAlign-87.39-|-TA24329_4113-|-Pyrrolidone carboxyl peptidase-like protein [Oryza sativa (japonica cultivar-group)	-PerfAlign-86.09-|-DN905939-|-#N/A
LesAffx.36484.1.S1_at	P	P	P	P	262.986	300.472	167.646	173.405	-0.721325	0.0113983	0.0384211	-PerfAlign-94-|-TA25189_4113-|-Mitochondrial F1-ATPase gamma subunit [Ipomoea nil (Japanese morning glory) (Pharbitis nil)	-PerfAlign-69.73-|-TA25188_4113-|-ATP synthase gamma chain	-PerfAlign-20.33-|-TA25188_4113-|-ATP synthase gamma chain
Les.658.1.S1_at	P	P	P	P	572.174	464.895	324.969	300.903	-0.72188	0.0167473	0.0492959	-PerfAlign-42.17-|-CV499869-|-F20D23.22 protein [Arabidopsis thaliana (Mouse-ear cress)	-PerfAlign-42.17-|-CK249561-|-Light harvesting chlorophyll a /b binding protein of PSII [Euglena gracilis	-PerfAlign-40.97-|-TA23125_4113-|-#N/A
Les.605.1.S1_at	P	P	P	P	48.4747	44.1051	28.8553	27.1833	-0.723309	0.0102436	0.0357899	-PerfAlign-97-|-TA33957_4113-|-F12F1.20 protein [Arabidopsis thaliana (Mouse-ear cress)	-PerfAlign-9.07-|-TA25377_4113-|-#N/A	-PerfAlign-9.07-|-CV494102-|-#N/A
Les.5704.1.S1_at	P	P	P	P	432.758	450.439	279.965	255.336	-0.723626	0.00984667	0.0348278	-PerfAlign-58.16-|-DN849834-|-#N/A	-PerfAlign-57.96-|-CK718776-|-#N/A	-PerfAlign-57.96-|-TA25535_4113-|-Putative arginine/serine-rich protein [Solanum tuberosum (Potato)
Les.949.1.S1_at	A	P	A	A	20.1992	19.8767	13.5879	10.8348	-0.723691	0.0170725	0.0499545	-PerfAlign-49.16-|-CN465053-|-Putative plastid protein [Oryza sativa (japonica cultivar-group)	-PerfAlign-48.12-|-CV302056-|-Unknown mitochondrial protein At3g15000 [Arabidopsis thaliana (Mouse-ear cress)	-PerfAlign-48.12-|-TA25965_4113-|-Unknown mitochondrial protein At3g15000 [Arabidopsis thaliana (Mouse-ear cress)
Les.19.1.S1_at	P	P	P	P	972.039	852.543	589.257	514.955	-0.724722	0.0140244	0.0440734	-PerfAlign-56.21-|-DN922219-|-#N/A	-PerfAlign-56.21-|-TA28152_4113-|-Phosphoenolpyruvate carboxylase [Solanum tuberosum (Potato)	-PerfAlign-56.21-|-TA28154_4113-|-Phosphoenolpyruvate carboxylase [Solanum tuberosum (Potato)
LesAffx.63120.1.S1_at	P	P	P	M	127.538	137.064	81.8298	78.1993	-0.724927	0.00934288	0.0337302	-PerfAlign-95-|-DR034528-|-#N/A	-PerfAlign-95-|-TA28067_4113-|-RNase NGR2 [Nicotiana glutinosa (Tobacco)	-PerfAlign-95-|-CK717429-|-RNase NGR2 [Nicotiana glutinosa (Tobacco)
Les.1925.2.S1_at	P	P	P	P	349.942	412.991	236.053	223.969	-0.72541	0.0130721	0.0419655	-PerfAlign-95.44-|-TA25026_4113-|-Dehydroascorbate reductase-like protein [Solanum tuberosum (Potato)	-PerfAlign-95.04-|-DN922378-|-#N/A	-PerfAlign-95.04-|-DR035323-|-#N/A
LesAffx.69409.1.S1_at	P	P	P	P	980.462	850.171	524.983	580.031	-0.726407	0.0130199	0.0418474	-PerfAlign-98-|-CV503786-|-#N/A	-PerfAlign-98-|-DV626905-|-#N/A	-PerfAlign-98-|-CV429698-|-Glycine rich protein-like [Solanum tuberosum (Potato)
Les.4925.1.S1_at	A	A	A	A	15.3495	14.7509	8.5671	9.6501	-0.726751	0.0105846	0.036557	-PerfAlign-90.41-|-TA34450_4113-|-Developmentally regulated GTP binding protein [Pisum sativum (Garden pea)	-PerfAlign-70.79-|-TA34451_4113-|-Developmentally regulated GTP binding protein [Pisum sativum (Garden pea)	-PerfAlign-67.03-|-DN940353-|-#N/A
Les.4098.1.S1_at	P	P	P	P	423.926	376.615	250.513	232.244	-0.728187	0.0111488	0.0379492	-PerfAlign-93.41-|-TA27916_4113-|-Transcription factor [Vicia faba var. minor	-PerfAlign-87.04-|-DV626012-|-#N/A	-PerfAlign-76.97-|-AJ489141-|-Transcription factor [Vicia faba var. minor
Les.1310.1.S1_at	P	P	P	P	2567.88	2579.75	1558.05	1548.8	-0.728457	0.00811527	0.030796	-PerfAlign-96-|-DV622964-|-#N/A	-PerfAlign-96-|-DN938920-|-#N/A	-PerfAlign-96-|-TA23459_4113-|-Granule-bound starch synthase 1
Les.2915.3.S1_at	A	M	A	A	17.0557	13.8446	8.95103	9.60397	-0.728874	0.0160878	0.0479535	-PerfAlign-71.73-|-TA39606_4113-|-At2g24100/F27D4.1 [Arabidopsis thaliana (Mouse-ear cress)	-PerfAlign-9.3-|-TA31197_4113-|-Hypothetical protein [Solanum tuberosum (Potato)	-PerfAlign-8.84-|-BE921774-|-Selenium-binding protein-like [Arabidopsis thaliana (Mouse-ear cress)
Les.1381.1.A1_at	A	M	A	P	13.6105	12.7612	7.64978	8.26396	-0.729045	0.00958488	0.0341939	-PerfAlign-86.25-|-TA35189_4113-|-F21M11.4 protein [Arabidopsis thaliana (Mouse-ear cress)	-PerfAlign-18.56-|-CK267930-|-Chlorophyll a-b binding protein 6A	-PerfAlign-18.41-|-DN590200-|-#N/A
Les.3538.1.S1_at	A	A	P	M	20.8818	22.6961	12.1383	14.2042	-0.72941	0.0130624	0.0419592	-PerfAlign-93.56-|-DV622976-|-#N/A	-PerfAlign-93.56-|-TA25283_4113-|-Multicystatin [Solanum tuberosum (Potato)	-PerfAlign-88.84-|-CV473507-|-Multicystatin [Solanum tuberosum (Potato)
Les.4663.1.S1_at	P	P	P	P	208.215	222.299	143.909	116.789	-0.730759	0.015837	0.047482	-PerfAlign-65.38-|-DN589521-|-#N/A	-PerfAlign-65.38-|-TA26059_4113-|-Threonine synthase	-PerfAlign-57.72-|-DN923233-|-#N/A
Les.2750.1.S1_at	P	P	P	P	171.236	150.997	96.6391	97.0105	-0.731806	0.0103326	0.0359262	-PerfAlign-76.17-|-TA33695_4113-|-Pg4 [Hordeum vulgare (Barley)	-PerfAlign-49.61-|-TA33696_4113-|-Protein At1g61150 [Arabidopsis thaliana (Mouse-ear cress)	-PerfAlign-3.81-|-TA42788_4113-|-#N/A
Les.5838.1.S1_at	P	P	P	P	1426.89	1319.3	806.761	844.298	-0.733303	0.00909717	0.0331301	-PerfAlign-81.19-|-CK253174-|-Cholinephosphate cytidylyltransferase [Pisum sativum (Garden pea)	-PerfAlign-81.07-|-CX162337-|-#N/A	-PerfAlign-73.32-|-TA31370_4113-|-Cholinephosphate cytidylyltransferase [Pisum sativum (Garden pea)
Les.5829.1.S1_at	P	P	P	P	305.598	288.215	179.519	177.504	-0.733393	0.00841163	0.0314529	-PerfAlign-92.07-|-TA29454_4113-|-Tobamovirus multiplication 1 homolog 3 [Lycopersicon esculentum (Tomato)	-PerfAlign-17.06-|-CN213133-|-Tobamovirus multiplication 1 [Nicotiana tabacum (Common tobacco)	-PerfAlign-17.06-|-CV494450-|-Tobamovirus multiplication 1 homolog 3 [Lycopersicon esculentum (Tomato)
LesAffx.67885.1.S1_at	M	P	P	A	26.9666	29.288	17.8998	15.9318	-0.734818	0.0108888	0.0373222	-PerfAlign-98-|-TA37051_4113-|-Hypothetical protein F28O16.3 [Arabidopsis thaliana (Mouse-ear cress)	-PerfAlign-44.64-|-BG599494-|-Hypothetical protein At4g25620/M7J2_10 [Arabidopsis thaliana (Mouse-ear cress)	-PerfAlign-44.64-|-TA32936_4113-|-Similarity to unknown protein [Arabidopsis thaliana (Mouse-ear cress)
LesAffx.29212.1.S1_at	P	P	P	P	368.335	340.113	210.522	214.331	-0.73661	0.00872293	0.0321964	-PerfAlign-92.17-|-TA38439_4113-|-Dual specificity phosphatase Cdc25 [Arabidopsis thaliana (Mouse-ear cress)	-PerfAlign-11.6-|-TA43660_4113-|-#N/A	-PerfAlign-11.6-|-BE920822-|-#N/A
Les.4640.1.S1_at	P	P	P	P	192.089	212.937	121.816	120.928	-0.736675	0.00930586	0.033619	-PerfAlign-64.26-|-CV302715-|-Delta-COP [Zea mays (Maize)	-PerfAlign-64.26-|-TA25597_4113-|-Delta-COP [Zea mays (Maize)	-PerfAlign-61.47-|-TA25596_4113-|-Delta-COP [Zea mays (Maize)
Les.2812.1.S1_at	P	P	P	P	843.408	732.414	478.576	463.612	-0.738611	0.0107696	0.0370071	-PerfAlign-27.28-|-CX699851-|-#N/A	-PerfAlign-27.28-|-CK718406-|-#N/A	-PerfAlign-27.28-|-CV501171-|-#N/A
Les.1925.1.A1_at	P	P	P	P	646.574	769.397	394.357	451.216	-0.741612	0.0151227	0.0462471	-PerfAlign-95.28-|-DR035322-|-#N/A	-PerfAlign-95.28-|-TA25026_4113-|-Dehydroascorbate reductase-like protein [Solanum tuberosum (Potato)	-PerfAlign-93.72-|-CK718814-|-Dehydroascorbate reductase-like protein [Solanum tuberosum (Potato)
AFFX-Les-ef1a-3_at	P	P	P	P	2537.08	2058.32	1369.24	1361.91	-0.742811	0.0142428	0.0444596	-PerfAlign-92.14-|-TA23547_4113-|-T6D22.2 [Arabidopsis thaliana (Mouse-ear cress)	-PerfAlign-91.77-|-BQ046773-|-T6D22.2 [Arabidopsis thaliana (Mouse-ear cress)	-PerfAlign-91.77-|-TA23557_4113-|-T6D22.2 [Arabidopsis thaliana (Mouse-ear cress)
Les.4471.1.S1_at	P	P	P	P	131.236	138.313	71.4437	90.6618	-0.743329	0.0169596	0.0497585	-PerfAlign-94.26-|-TA26454_4113-|-DCK/dGK-like deoxyribonucleoside kinase [Lycopersicon esculentum (Tomato)	-PerfAlign-58.2-|-DN907321-|-#N/A	-PerfAlign-41.38-|-BQ113653-|-DCK/dGK-like deoxyribonucleoside kinase [Lycopersicon esculentum (Tomato)
Les.3399.3.S1_at	P	P	P	P	1535.33	1862.72	1027.58	987.406	-0.747494	0.013135	0.0420926	-PerfAlign-98-|-TA30446_4113-|-Thaliana 60S ribosomal protein L7 [Solanum tuberosum (Potato)	-PerfAlign-86-|-CN516326-|-Thaliana 60S ribosomal protein L7 [Solanum tuberosum (Potato)	-PerfAlign-83.2-|-TA25748_4113-|-Thaliana 60S ribosomal protein L7 [Solanum tuberosum (Potato)
Les.3398.1.S1_at	P	P	P	P	422.53	412.533	252.595	244.806	-0.747549	0.00756372	0.0292979	-PerfAlign-97-|-TA25421_4113-|-14-3-3 protein [Solanum tuberosum (Potato)	-PerfAlign-97-|-CK275487-|-14-3-3 protein [Solanum tuberosum (Potato)	-PerfAlign-80.64-|-DN921103-|-#N/A
Les.187.1.S1_at	P	P	P	P	2951.28	3072.59	1933.71	1661.7	-0.748381	0.0108198	0.0371562	-PerfAlign-98-|-TA24851_4113-|-Hypothetical protein [Oryza sativa (japonica cultivar-group)	-PerfAlign-95.64-|-TA24849_4113-|-Hypothetical protein T8M16_1 [Arabidopsis thaliana (Mouse-ear cress)	-PerfAlign-92.64-|-TA24852_4113-|-Hypothetical protein [Arabidopsis thaliana (Mouse-ear cress)
Les.2255.1.S1_at	P	P	P	P	125.107	123.517	69.3921	78.8364	-0.749048	0.00957347	0.0341756	-PerfAlign-85.67-|-DV623602-|-#N/A	-PerfAlign-85.43-|-DN939628-|-#N/A	-PerfAlign-85.43-|-DN941402-|-#N/A
Les.2546.3.S1_at	A	A	A	A	21.4982	21.1543	11.8766	13.5463	-0.749571	0.00971128	0.0345085	-PerfAlign-90.72-|-TA24983_4113-|-Hypothetical protein [Solanum tuberosum (Potato)	-PerfAlign-83.34-|-CN216278-|-Hypothetical protein [Solanum tuberosum (Potato)	-PerfAlign-58.28-|-CK853379-|-Hypothetical protein [Solanum tuberosum (Potato)
Les.2636.2.S1_at	P	P	P	P	467.908	518.733	293.285	292.31	-0.750708	0.00867394	0.0320628	-PerfAlign-94-|-TA26392_4113-|-Peptidyl-prolyl cis-trans isomerase 1 [Malus domestica (Apple) (Malus sylvestris)	-PerfAlign-87.13-|-TA26393_4113-|-Peptidyl-prolyl cis-trans isomerase 1 [Malus domestica (Apple) (Malus sylvestris)	-PerfAlign-86.62-|-CV493306-|-Peptidyl-prolyl cis-trans isomerase 1 [Malus domestica (Apple) (Malus sylvestris)
Les.4729.1.S1_at	P	P	P	P	231.733	206.998	126.045	133.924	-0.753362	0.00936873	0.033801	-PerfAlign-96.51-|-TA26044_4113-|-Putative NADH dehydrogenase [Oryza sativa (japonica cultivar-group)	-PerfAlign-95.85-|-CV477732-|-Putative NADH dehydrogenase [Oryza sativa (japonica cultivar-group)	-PerfAlign-95.85-|-CV470840-|-Putative NADH dehydrogenase [Oryza sativa (japonica cultivar-group)
Les.3156.1.S1_at	P	P	P	P	433.431	466.103	259.696	273.258	-0.754682	0.0081298	0.0308295	-PerfAlign-75.03-|-CV472641-|-Ribose-phosphate pyrophosphokinase 4 [Spinacia oleracea (Spinach)	-PerfAlign-74.63-|-DN921194-|-#N/A	-PerfAlign-74.63-|-TA30345_4113-|-Ribose-phosphate pyrophosphokinase 4 [Spinacia oleracea (Spinach)
Les.3022.1.A1_at	P	P	P	P	811.125	711.121	447.828	452.376	-0.754775	0.00944569	0.0338533	-PerfAlign-93-|-TA26410_4113-|-Ribosomal protein L11-like protein [Solanum tuberosum (Potato)	-PerfAlign-86.58-|-TA26408_4113-|-Ribosomal protein L11-like protein [Solanum tuberosum (Potato)	-PerfAlign-84.97-|-BG351530-|-Ribosomal protein L11-like protein [Solanum tuberosum (Potato)
Les.3439.1.S1_at	P	P	P	P	3612.32	3780.76	2179.83	2196.6	-0.756056	0.00732323	0.0286346	-PerfAlign-97.22-|-DN849158-|-#N/A	-PerfAlign-97-|-TA28137_4113-|-EF-1-alpha-related GTP-binding protein [Nicotiana tabacum (Common tobacco)	-PerfAlign-83.78-|-DN939840-|-#N/A
Les.153.1.A1_at	A	P	A	A	14.9028	15.6305	8.51962	9.55214	-0.758596	0.00898531	0.032833	-PerfAlign-85.26-|-CK246217-|-#N/A	-PerfAlign-15.13-|-DV625765-|-#N/A	-PerfAlign-14.29-|-TA25293_4113-|-Peroxidase precursor [Euphorbia characias (Spurge)
Les.4509.1.A1_at	A	A	A	A	16.1888	16.8004	9.63149	9.82397	-0.761642	0.00707685	0.0279515	-PerfAlign-87.91-|-CK853410-|-#N/A	-PerfAlign-87.28-|-BG591445-|-#N/A	-PerfAlign-87.28-|-TA28567_4113-|-Cytochrome c oxidase polypeptide Vc [Oryza sativa (Rice)
LesAffx.8710.1.S1_at	A	P	A	A	18.0524	19.4984	11.303	10.8143	-0.762953	0.00780745	0.0299848	-PerfAlign-96-|-CV505516-|-#N/A	-PerfAlign-96-|-CV493590-|-Actin depolymerizing factor 6 [Solanum tuberosum (Potato)	-PerfAlign-96-|-TA37685_4113-|-Actin depolymerizing factor 6 [Solanum tuberosum (Potato)
Les.5086.1.S1_at	P	P	P	P	292.834	258.34	177.85	147.251	-0.765209	0.0140002	0.0440555	-PerfAlign-70.77-|-DV626223-|-#N/A	-PerfAlign-70.77-|-DN922506-|-#N/A	-PerfAlign-70.77-|-DV625195-|-#N/A
Les.2654.1.S1_at	P	P	P	P	61.9949	50.3578	34.2277	31.5245	-0.766366	0.0137095	0.043471	-PerfAlign-100-|-TA35952_4113-|-#N/A	-PerfAlign-17.86-|-BG096835-|-Cytochrome P450 [Nepeta racemosa (Catmint) (Raceme catnip)	-PerfAlign-17-|-CV473451-|-#N/A
Les.5083.1.S1_at	P	P	M	P	30.7073	34.481	19.0763	19.1545	-0.76746	0.0083544	0.0313305	-PerfAlign-93.3-|-TA48242_4113-|-unknown protein [Arabidopsis thaliana	-PerfAlign-39.14-|-TA41683_4113-|-#N/A	-PerfAlign-9.91-|-TA41683_4113-|-#N/A
LesAffx.46822.1.S1_at	A	A	M	A	22.2341	18.6854	12.4245	11.5142	-0.769045	0.0114246	0.0384311	-PerfAlign-17.33-|-BG887873-|-Calcium dependent protein kinase [Solanum tuberosum (Potato)	-PerfAlign-17.33-|-TA35011_4113-|-Calmodulin-like-domain protein kinase CPK2 [Cucurbita maxima (Pumpkin) (Winter squash)	-PerfAlign-16.61-|-DR034422-|-#N/A
LesAffx.57013.1.A1_at	A	A	A	A	12.0392	12.7453	7.13711	7.38304	-0.771006	0.00707508	0.0279515	-PerfAlign-100-|-DV625889-|-#N/A	-PerfAlign-100-|-TA29306_4113-|-F-box family protein-like [Oryza sativa (japonica cultivar-group)	-PerfAlign-81.94-|-TA39221_4113-|-F-box family protein-like [Oryza sativa (japonica cultivar-group)
Les.2613.2.S1_at	A	A	A	A	31.125	36.0902	19.4414	19.8346	-0.771264	0.00937516	0.0338017	-PerfAlign-95-|-TA28287_4113-|-Hypothetical protein At1g43900 [Arabidopsis thaliana (Mouse-ear cress)	-PerfAlign-94.51-|-TA28288_4113-|-Hypothetical protein At1g43900 [Arabidopsis thaliana (Mouse-ear cress)	-PerfAlign-36.89-|-BE472648-|-#N/A
Les.1723.1.A1_at	P	P	P	P	824.402	836.093	459.245	513.765	-0.77332	0.00803543	0.0305143	-PerfAlign-90-|-TA49105_4113-|-Putative disease resistance complex protein I2C-1	-PerfAlign-88.26-|-CV470354-|-Expressed protein [Arabidopsis thaliana (Mouse-ear cress)	-PerfAlign-87.97-|-BQ512762-|-Hypothetical protein [Solanum demissum (Wild potato)
LesAffx.18394.1.S1_at	P	P	P	P	126.482	114.384	76.6131	64.4849	-0.775057	0.0116521	0.0389288	-PerfAlign-93.33-|-TA28931_4113-|-Putative DNA-damage-repair/toleration protein DRT102 [Trifolium pratense (Red clover)	-PerfAlign-93.24-|-DV622902-|-#N/A	-PerfAlign-27.78-|-BG889170-|-Putative DNA-damage-repair/toleration protein DRT102 [Trifolium pratense (Red clover)
Les.3065.2.A1_at	A	P	A	A	11.7315	12.8102	6.81701	7.51045	-0.776747	0.00845523	0.0314907	-PerfAlign-47.5-|-TA45869_4113-|-Squamosa promoter-binding protein 1 [Antirrhinum majus (Garden snapdragon)	-PerfAlign-15.11-|-BQ115158-|-#N/A	-PerfAlign-13.64-|-TA40739_4113-|-Hypothetical protein T5E8_250 [Arabidopsis thaliana (Mouse-ear cress)
LesAffx.68438.1.S1_at	P	P	P	P	78.6032	92.9558	49.5112	50.2733	-0.776792	0.0099464	0.035036	-PerfAlign-98.4-|-TA31298_4113-|-Putative cinnamoyl-CoA reductase-like protein [Solanum tuberosum (Potato)	-PerfAlign-96.65-|-DR035360-|-#N/A	-PerfAlign-96.37-|-TA31299_4113-|-Putative cinnamoyl-CoA reductase-like protein [Solanum tuberosum (Potato)
LesAffx.38037.1.S1_at	P	P	P	P	174.489	135.45	94.427	85.2556	-0.776879	0.0169389	0.0497248	-PerfAlign-97-|-TA31668_4113-|-#N/A	-PerfAlign-62.87-|-TA31667_4113-|-#N/A	-PerfAlign-30.88-|-DN590003-|-#N/A
Les.2748.1.S1_at	P	P	P	P	37.4714	33.0893	20.2796	20.8208	-0.77705	0.00831961	0.0312767	-PerfAlign-94-|-TA32976_4113-|-Hypothetical protein [Solanum tuberosum (Potato)	-PerfAlign-89.52-|-CN465719-|-Hypothetical protein [Solanum tuberosum (Potato)	-PerfAlign-81.08-|-DN940676-|-#N/A
Les.1509.1.S1_at	P	P	P	P	1893.82	1887.78	1034.55	1173.7	-0.778957	0.00821515	0.0310879	-PerfAlign-91.47-|-TA25628_4113-|-Pyruvate kinase isozyme A	-PerfAlign-90.53-|-DN939812-|-#N/A	-PerfAlign-90.53-|-CV506192-|-#N/A
Les.4794.1.S1_at	P	M	P	P	152.923	168.443	102.537	85.2404	-0.779654	0.0119332	0.0395511	-PerfAlign-93.22-|-DR034991-|-#N/A	-PerfAlign-4.14-|-BE921083-|-B0808H03.2 protein [Oryza sativa (Rice)	-PerfAlign-4.13-|-CK640788-|-Putative dex1 protein [Oryza sativa (Rice)
Les.2335.1.A1_at	P	P	P	P	408.123	366.71	231.53	218.817	-0.781361	0.0079596	0.0303251	-PerfAlign-95.83-|-TA37635_4113-|-#N/A	-PerfAlign-16.52-|-TA38215_4113-|-Beta-glucosidase [Oryza sativa (japonica cultivar-group)	-PerfAlign-16.52-|-TA33287_4113-|-Hypothetical protein F22K18.17 [Arabidopsis thaliana (Mouse-ear cress)
Les.3126.2.A1_at	P	P	P	P	16.4251	16.7024	9.11401	10.1588	-0.783533	0.00756235	0.0292979	-PerfAlign-89.5-|-TA34842_4113-|-Expressed protein [Arabidopsis thaliana (Mouse-ear cress)	-PerfAlign-86.01-|-DN941505-|-#N/A	-PerfAlign-15-|-TA46125_4113-|-DNA mismatch repair protein MSH6-2 [Arabidopsis thaliana (Mouse-ear cress)
LesAffx.5043.1.S1_at	P	P	P	P	580.348	468.825	308.085	298.026	-0.783601	0.012172	0.0400486	-PerfAlign-93-|-TA24573_4113-|-Putative ML domain protein [Nicotiana glauca (Glaucous tobacco) (Tree tobacco)	-PerfAlign-92.24-|-DR033993-|-#N/A	-PerfAlign-92-|-DN849763-|-#N/A
Les.5731.1.S1_at	P	P	P	P	835.615	694.103	450.097	434.32	-0.784497	0.0105818	0.036557	-PerfAlign-55.29-|-TA26095_4113-|-Histone deacetylase 2a [Solanum chacoense (Chaco potato)	-PerfAlign-54.89-|-DV624019-|-#N/A	-PerfAlign-54.89-|-DV626277-|-#N/A
Les.2704.1.S1_at	P	P	M	P	204.196	229.812	126.247	125.052	-0.785816	0.0077214	0.029781	-PerfAlign-97.16-|-TA26122_4113-|-NADH-ubiquinone oxidoreductase 75 kDa subunit	-PerfAlign-59.33-|-BM406648-|-NADH-ubiquinone oxidoreductase 75 kDa subunit	-PerfAlign-37.27-|-BM406600-|-NADH-ubiquinone oxidoreductase 75 kDa subunit
Les.1896.1.S1_at	P	P	P	A	12.2748	10.8021	6.5025	6.85389	-0.786475	0.00831791	0.0312767	-PerfAlign-79.87-|-BM407105-|-Alcohol dehydrogenase-like protein [Arabidopsis thaliana (Mouse-ear cress)	-PerfAlign-79.87-|-TA27873_4113-|-Putative alcohol dehydrogenase [Oryza sativa (japonica cultivar-group)	-PerfAlign-79.55-|-DN940782-|-#N/A
Les.2477.1.S1_at	P	P	P	P	211.693	202.14	121.081	118.714	-0.786934	0.00633745	0.0264785	-PerfAlign-94.92-|-DN923404-|-#N/A	-PerfAlign-94.92-|-TA23192_4113-|-Aspartate aminotransferase-like [Solanum tuberosum (Potato)	-PerfAlign-94.92-|-BQ505791-|-Aspartate aminotransferase-like [Solanum tuberosum (Potato)
LesAffx.65339.1.S1_at	P	P	P	P	759.933	963.312	468.096	524.326	-0.788303	0.0152434	0.0464329	-PerfAlign-98-|-TA35531_4113-|-Contains similarity to RNA-binding protein from Arabidopsis thaliana gi|2129727 and contains RNA recognition PF|00076 domain [Arabidopsis thaliana (Mouse-ear cress)	-PerfAlign-6.7-|-DR035808-|-#N/A	-PerfAlign-6.44-|-TA35885_4113-|-Hypothetical protein At1g16720; F17F16.7 [Arabidopsis thaliana (Mouse-ear cress)
Les.4041.1.S1_s_at	A	P	A	A	15.6463	18.2872	8.70072	11.008	-0.789448	0.0168138	0.0494378	-PerfAlign-76.93-|-TA42082_4113-|-#N/A	-PerfAlign-70.26-|-TA35816_4113-|-#N/A	-PerfAlign-68.66-|-TA35817_4113-|-#N/A
LesAffx.41237.1.S1_at	M	P	M	A	19.8261	26.3582	13.0414	13.3988	-0.790227	0.0171017	0.0499861	-PerfAlign-97-|-BE472484-|-Unknow protein [Oryza sativa (japonica cultivar-group)	-PerfAlign-14.17-|-CV504801-|-#N/A	-PerfAlign-14.17-|-TA45691_4113-|-Putative pentatricopeptide (PPR) repeat-containing protein [Oryza sativa (japonica cultivar-group)
Les.2743.1.S1_at	P	P	P	P	1010.22	1006.12	632.48	537.166	-0.790468	0.00911333	0.0331572	-PerfAlign-97-|-TA26996_4113-|-Putative L24 ribosomal protein [Ipomoea batatas (Sweet potato) (Batate)	-PerfAlign-96.66-|-CN513821-|-Putative L24 ribosomal protein [Ipomoea batatas (Sweet potato) (Batate)	-PerfAlign-95.67-|-CN213921-|-60S ribosomal protein L26-1 [Arabidopsis thaliana (Mouse-ear cress)
LesAffx.60720.1.S1_at	P	P	P	P	841.153	972.857	488.858	558.76	-0.791475	0.0106905	0.0367947	-PerfAlign-98.24-|-DV624150-|-#N/A	-PerfAlign-97-|-TA28100_4113-|-At1g11760 [Arabidopsis thaliana (Mouse-ear cress)	-PerfAlign-96-|-DN922709-|-#N/A
Les.3472.1.S1_at	P	P	P	P	153.162	143.016	82.5316	88.4435	-0.792694	0.00694196	0.0277014	-PerfAlign-91.53-|-TA24840_4113-|-EIL1 [Lycopersicon esculentum (Tomato)	-PerfAlign-84.11-|-CK851329-|-EIL1 [Lycopersicon esculentum (Tomato)	-PerfAlign-22.67-|-TA30125_4113-|-EIN3-like protein [Lycopersicon esculentum (Tomato)
Les.3022.2.S1_at	P	P	P	P	468.796	585.268	286.318	319.199	-0.792993	0.0137248	0.0434938	-PerfAlign-97.55-|-TA26408_4113-|-Ribosomal protein L11-like protein [Solanum tuberosum (Potato)	-PerfAlign-97-|-CN464948-|-Ribosomal protein L11-like protein [Solanum tuberosum (Potato)	-PerfAlign-97-|-TA26410_4113-|-Ribosomal protein L11-like protein [Solanum tuberosum (Potato)
LesAffx.16165.1.S1_at	A	A	A	A	12.8465	12.7596	7.15648	7.61728	-0.794142	0.00627578	0.0264464	-PerfAlign-15.4-|-BQ515232-|-#N/A	-PerfAlign-15.4-|-DR034638-|-#N/A	-PerfAlign-13.79-|-CV497954-|-Oxygen-evolving enhancer protein 1
Les.159.1.S1_at	P	P	P	P	944.095	879.364	530.191	519.971	-0.795224	0.0064058	0.0265797	-PerfAlign-88.96-|-CV498182-|-Profilin [Lycopersicon esculentum (Tomato)	-PerfAlign-88.96-|-TA31849_4113-|-Profilin [Lycopersicon esculentum (Tomato)	-PerfAlign-64.97-|-TA29215_4113-|-Profilin [Lycopersicon esculentum (Tomato)
Les.3548.1.S1_at	P	P	P	P	186.752	151.919	100.936	93.1784	-0.796457	0.0118028	0.0392147	-PerfAlign-94-|-CK266329-|-ER6 protein [Lycopersicon esculentum (Tomato)	-PerfAlign-76.34-|-DR037439-|-#N/A	-PerfAlign-76.13-|-TA43365_4113-|-ER6 protein [Lycopersicon esculentum (Tomato)
Les.3421.2.S1_at	P	P	P	P	820.045	924.06	491.7	510.229	-0.797384	0.00749132	0.0291216	-PerfAlign-96-|-TA24407_4113-|-Hypothetical protein [Solanum tuberosum (Potato)	-PerfAlign-90.62-|-TA24409_4113-|-Hypothetical protein [Solanum tuberosum (Potato)	-PerfAlign-85-|-TA24405_4113-|-Hypothetical protein [Solanum tuberosum (Potato)
Les.3185.2.S1_at	P	P	P	P	1117.72	1048.33	716.093	540.667	-0.798812	0.0166603	0.0490951	-PerfAlign-99-|-TA24185_4113-|-P40-like protein [Solanum tuberosum (Potato)	-PerfAlign-98-|-BM112801-|-P40-like protein [Solanum tuberosum (Potato)	-PerfAlign-98-|-TA24182_4113-|-P40-like protein [Solanum tuberosum (Potato)
Les.3352.1.S1_at	P	P	P	P	117.426	125.178	71.0904	68.2831	-0.799206	0.00631636	0.0264764	-PerfAlign-76.65-|-TA30555_4113-|-Helix-hairpin-helix motif	-PerfAlign-55.35-|-DR036714-|-#N/A	-PerfAlign-53.27-|-DN590668-|-#N/A
LesAffx.31317.2.S1_at	P	P	P	P	987.226	1274.24	637.038	652.007	-0.799337	0.0140071	0.0440555	-PerfAlign-46.1-|-CK718785-|-Hypothetical protein [Solanum tuberosum (Potato)	-PerfAlign-45.89-|-DN941517-|-#N/A	-PerfAlign-45.89-|-CX699163-|-#N/A
Les.2195.1.S1_at	P	P	P	P	605.702	678.94	343.976	394.704	-0.799407	0.00939742	0.0338032	-PerfAlign-65.64-|-DN588484-|-#N/A	-PerfAlign-65.64-|-TA42326_4113-|-Hypothetical protein At5g398/MKM21_9 [Arabidopsis thaliana (Mouse-ear cress)	-PerfAlign-65.4-|-CN213012-|-Hypothetical protein At5g398/MKM21_9 [Arabidopsis thaliana (Mouse-ear cress)
Les.3615.1.S1_at	P	P	P	P	136.53	129.068	74.3146	78.2636	-0.799609	0.00631823	0.0264764	-PerfAlign-57.87-|-CK279793-|-#N/A	-PerfAlign-57.45-|-TA29840_4113-|-Clp-like energy-dependent protease precursor [Lycopersicon esculentum (Tomato)	-PerfAlign-56.83-|-CN213560-|-Clp-like energy-dependent protease precursor [Lycopersicon esculentum (Tomato)
Les.5938.1.S1_at	P	P	P	P	276.19	253.942	162.378	142.053	-0.802188	0.00841606	0.0314529	-PerfAlign-64.02-|-DV626433-|-#N/A	-PerfAlign-63.96-|-TA23886_4113-|-ADP ribosylation factor 002 [Daucus carota (Carrot)	-PerfAlign-63.77-|-CV286490-|-ADP-ribosylation factor-like protein [Arabidopsis thaliana (Mouse-ear cress)
LesAffx.46635.1.S1_at	P	P	P	P	147.315	110.589	73.8858	72.4216	-0.803129	0.0162813	0.0482666	-PerfAlign-95.72-|-CN516391-|-Hypothetical protein P0040H05.31 [Oryza sativa (japonica cultivar-group)	-PerfAlign-95-|-TA33463_4113-|-T8K14.19 protein [Arabidopsis thaliana (Mouse-ear cress)	-PerfAlign-12.12-|-DN587085-|-#N/A
Les.1009.1.A1_at	P	P	P	P	168.91	193.883	111.415	96.4742	-0.803645	0.010203	0.035671	-PerfAlign-75.91-|-DN588112-|-#N/A	-PerfAlign-75.91-|-CV504370-|-#N/A	-PerfAlign-75.91-|-DR035715-|-#N/A
Les.3681.1.S1_at	P	P	P	P	523.727	473.77	303.55	267.795	-0.804971	0.00840609	0.0314529	-PerfAlign-89.25-|-TA36499_4113-|-Putative sphingolipid delta 4 desaturase DES-1 [Lycopersicon esculentum (Tomato)	-PerfAlign-13.74-|-TA36500_4113-|-#N/A	-PerfAlign-5.2-|-CK862981-|-Putative cullin 3 [Oryza sativa (japonica cultivar-group)
LesAffx.54238.1.S1_at	P	P	P	P	233.682	290.078	139.664	158.703	-0.806354	0.0132101	0.0422116	-PerfAlign-80.23-|-TA35433_4113-|-Putative MFAP1 protein [Oryza sativa (japonica cultivar-group)	-PerfAlign-7.09-|-TA35433_4113-|-Putative MFAP1 protein [Oryza sativa (japonica cultivar-group)	-PerfAlign-4.05-|-TA42923_4113-|-F1L3.7 [Arabidopsis thaliana (Mouse-ear cress)
Les.2416.1.S1_at	P	P	P	P	1889.61	2220.14	1141.65	1199.97	-0.807311	0.00863897	0.0319772	-PerfAlign-70.72-|-CV469918-|-Hypothetical protein p85RF [Prunus armeniaca (Apricot)	-PerfAlign-70.72-|-TA25353_4113-|-Hypothetical protein p85RF [Prunus armeniaca (Apricot)	-PerfAlign-70.72-|-TA25354_4113-|-Hypothetical protein p85RF [Prunus armeniaca (Apricot)
LesAffx.5970.1.S1_at	P	P	P	P	364.435	293.228	198.305	175.626	-0.808729	0.012925	0.0416129	-PerfAlign-60.79-|-CV502432-|-#N/A	-PerfAlign-60.79-|-TA28660_4113-|-Expressed protein [Solanum demissum (Wild potato)	-PerfAlign-59.63-|-CN216352-|-Expressed protein [Solanum demissum (Wild potato)
LesAffx.29779.1.S1_at	P	P	P	P	668.509	789.483	388.875	442.228	-0.808881	0.0105307	0.0364406	-PerfAlign-98-|-TA23147_4113-|-Alpha-soluble NSF attachment protein [Solanum tuberosum (Potato)	-PerfAlign-88.38-|-CV286488-|-Alpha-soluble NSF attachment protein [Solanum tuberosum (Potato)	-PerfAlign-88.2-|-TA39401_4113-|-Alpha-soluble NSF attachment protein [Solanum tuberosum (Potato)
Les.3165.1.S1_at	P	P	P	P	638.657	694.162	416.105	346.71	-0.809818	0.00998199	0.035097	-PerfAlign-95.47-|-TA24952_4113-|-Putative nuclear antigen homolog [Trifolium pratense (Red clover)	-PerfAlign-84.98-|-DR034945-|-#N/A	-PerfAlign-82.94-|-TA24949_4113-|-Putative nuclear antigen homolog [Trifolium pratense (Red clover)
LesAffx.21647.1.S1_at	P	P	P	P	62.3174	52.1907	32.3336	32.7045	-0.810452	0.00888727	0.0325764	-PerfAlign-96-|-TA26828_4113-|-Vesicle-associated membrane protein 714 [Arabidopsis thaliana (Mouse-ear cress)	-PerfAlign-96-|-CK243212-|-Vesicle-associated membrane protein 714 [Arabidopsis thaliana (Mouse-ear cress)	-PerfAlign-29.41-|-TA26829_4113-|-Vesicle-associated membrane protein 714 [Arabidopsis thaliana (Mouse-ear cress)
Les.475.2.S1_at	A	A	A	A	82.4064	87.2813	50.0482	46.6788	-0.81117	0.00622283	0.0263038	-PerfAlign-61.96-|-TA38957_4113-|-Hypothetical protein F18O22_180 [Arabidopsis thaliana (Mouse-ear cress)	-PerfAlign-17.71-|-TA38957_4113-|-Hypothetical protein F18O22_180 [Arabidopsis thaliana (Mouse-ear cress)	-PerfAlign-17.04-|-CK719892-|-Esterase/lipase/thioesterase [Medicago truncatula (Barrel medic)
Les.1502.1.S1_at	P	P	P	P	3789.95	3852.74	2153.33	2198.35	-0.812536	0.00542789	0.0240899	-PerfAlign-96-|-TA25349_4113-|-RNA polymerase I	-PerfAlign-85.66-|-CX699425-|-#N/A	-PerfAlign-84.71-|-CV472726-|-RNA polymerase I
Les.1847.1.A1_at	P	P	A	P	26.9801	23.3905	13.4609	15.1425	-0.815218	0.00901276	0.0328692	-PerfAlign-49.68-|-BQ504392-|-Beta-D-glucan exohydrolase-like protein [Arabidopsis thaliana (Mouse-ear cress)	-PerfAlign-49.68-|-CV476215-|-#N/A	-PerfAlign-47.84-|-TA37226_4113-|-Beta-D-glucan exohydrolase-like protein [Arabidopsis thaliana (Mouse-ear cress)
Les.2940.1.S1_at	P	P	P	P	2739.66	2433.22	1511.45	1420.44	-0.817298	0.00707378	0.0279515	-PerfAlign-97.26-|-CK718003-|-Poly(A)-binding protein [Nicotiana tabacum (Common tobacco)	-PerfAlign-97-|-DN941628-|-#N/A	-PerfAlign-97-|-CX161951-|-#N/A
LesAffx.56329.1.S1_at	P	P	P	P	323.529	283.673	191.103	154.661	-0.817335	0.0124472	0.0406849	-PerfAlign-90.18-|-TA31084_4113-|-At1g20810 [Arabidopsis thaliana (Mouse-ear cress)	-PerfAlign-90.18-|-BG889755-|-At1g20810 [Arabidopsis thaliana (Mouse-ear cress)	-PerfAlign-82.91-|-TA31086_4113-|-At1g20810 [Arabidopsis thaliana (Mouse-ear cress)
Les.1410.1.A1_at	P	P	P	P	266.924	244.173	150.334	138.092	-0.82526	0.00653104	0.0269138	-PerfAlign-42.61-|-DN909006-|-#N/A	-PerfAlign-33.91-|-TA37096_4113-|-F1O3.2 protein [Arabidopsis thaliana (Mouse-ear cress)	-PerfAlign-32.8-|-DN909006-|-#N/A
Les.5916.1.S1_at	P	P	A	A	21.6199	23.3807	13.1664	12.145	-0.830223	0.00613392	0.0261319	-PerfAlign-15.59-|-CV302286-|-#N/A	-PerfAlign-8.71-|-CK862038-|-BZIP transcription factor BZI-2 [Nicotiana tabacum (Common tobacco)	-PerfAlign-4.93-|-TA26575_4113-|-AT-hook protein 1 [Arabidopsis thaliana (Mouse-ear cress)
LesAffx.41142.1.S1_at	P	P	P	P	98.2649	103.521	57.0856	56.2884	-0.831283	0.00517421	0.023327	-PerfAlign-83.89-|-DN905731-|-#N/A	-PerfAlign-83.89-|-DV625060-|-#N/A	-PerfAlign-83.89-|-CV287118-|-Methionine aminopeptidase 2B [Arabidopsis thaliana (Mouse-ear cress)
LesAffx.70101.1.S1_at	P	A	A	P	47.8652	49.4232	25.5489	29.2333	-0.831645	0.00675103	0.0272415	-PerfAlign-94.84-|-TA30232_4113-|-#N/A	-PerfAlign-87.06-|-TA30230_4113-|-#N/A	-PerfAlign-63.81-|-TA30231_4113-|-Arabidopsis thaliana genomic DNA
Les.354.1.S1_at	P	P	P	P	620.5	621.72	388.957	313.008	-0.831944	0.00985255	0.0348278	-PerfAlign-38.32-|-BE919512-|-#N/A	-PerfAlign-38.32-|-TA25616_4113-|-Homeobox protein knotted-1-like 3 [Malus domestica (Apple) (Malus sylvestris)	-PerfAlign-37.06-|-TA25615_4113-|-Homeobox protein knotted-1-like 3 [Malus domestica (Apple) (Malus sylvestris)
Les.389.1.A1_at	P	P	P	P	64.6231	73.8584	36.2458	41.464	-0.83357	0.00848592	0.0315832	-PerfAlign-98-|-TA44313_4113-|-OSJNBa0039C07.11 protein [Oryza sativa (japonica cultivar-group)	-PerfAlign-98-|-CV478065-|-OSJNBa0039C07.11 protein [Oryza sativa (japonica cultivar-group)	-PerfAlign-16.22-|-DN907642-|-#N/A
Les.5417.1.S1_at	P	P	P	P	359.538	332.673	208.773	180.37	-0.833676	0.00754966	0.0292853	-PerfAlign-95.54-|-TA32284_4113-|-Putative RNase H [Arabidopsis thaliana (Mouse-ear cress)	-PerfAlign-95.32-|-TA32285_4113-|-Putative RNase H [Arabidopsis thaliana (Mouse-ear cress)	-PerfAlign-87.48-|-CK276139-|-Retrotransposon protein
Les.3053.1.S1_at	P	P	P	P	510.503	537.663	288.03	299.83	-0.834129	0.00523346	0.0234447	-PerfAlign-95.83-|-DN743515-|-#N/A	-PerfAlign-95.83-|-TA27979_4113-|-Hypothetical protein At5g08290 [Arabidopsis thaliana (Mouse-ear cress)	-PerfAlign-94.38-|-CN465139-|-Hypothetical protein At5g08290 [Arabidopsis thaliana (Mouse-ear cress)
Les.5658.1.S1_at	P	P	P	P	255.641	236.845	134.258	141.398	-0.836646	0.00556291	0.0244093	-PerfAlign-81.8-|-DN906838-|-#N/A	-PerfAlign-75.03-|-TA30239_4113-|-F14P3.13 protein [Arabidopsis thaliana (Mouse-ear cress)	-PerfAlign-58.9-|-CO502866-|-F14P3.13 protein [Arabidopsis thaliana (Mouse-ear cress)
Les.3244.1.S1_at	P	P	P	P	48.5144	43.5555	25.4124	26.0487	-0.837264	0.00589992	0.0255161	-PerfAlign-15.32-|-CN514617-|-#N/A	-PerfAlign-15.32-|-DR035707-|-#N/A	-PerfAlign-15.32-|-TA48331_4113-|-Cf-2.3 [Lycopersicon pimpinellifolium (Currant tomato)
Les.4968.1.S1_s_at	A	P	A	A	18.6327	19.5723	11.8595	9.58386	-0.840964	0.00953931	0.0340986	-PerfAlign-83.94-|-CO502627-|-ETAG-A3 [Lycopersicon esculentum (Tomato)	-PerfAlign-54.34-|-TA35344_4113-|-Endoxyloglucan transferase [Daucus carota (Carrot)	-PerfAlign-24.9-|-TA31203_4113-|-Xyloglucan endotransglucosylase-hydrolase XTH5 [Lycopersicon esculentum (Tomato)
Les.5465.1.S1_at	P	P	P	P	314.536	315.018	186.321	165.72	-0.841062	0.00594051	0.0256099	-PerfAlign-92.07-|-TA34319_4113-|-Putative transcription initiation factor IIF beta subunit [Oryza sativa (japonica cultivar-group)	-PerfAlign-83.87-|-BG593018-|-F10A5.27 [Arabidopsis thaliana (Mouse-ear cress)	-PerfAlign-69.35-|-BM405762-|-Putative transcription initiation factor IIF beta subunit [Oryza sativa (japonica cultivar-group)
Les.4931.1.S1_at	P	P	P	P	181.291	180.391	110.702	91.8799	-0.842469	0.00802973	0.0305141	-PerfAlign-93.08-|-TA29294_4113-|-Cytochrome c1	-PerfAlign-61.82-|-TA29393_4113-|-Cytochrome c1	-PerfAlign-61.16-|-TA29392_4113-|-Putative cytochrome c1 protein [Ornithogalum virens
Les.4594.1.S1_at	P	P	P	P	460.648	452.658	252.581	256.317	-0.843707	0.00467944	0.021949	-PerfAlign-95-|-TA28169_4113-|-Putative thiamin biosynthesis protein [Arabidopsis thaliana (Mouse-ear cress)	-PerfAlign-93.99-|-DN849457-|-#N/A	-PerfAlign-47.18-|-TA28171_4113-|-#N/A
Les.2898.1.S1_at	P	P	P	P	6098.99	5018.57	3133.24	3031.98	-0.843966	0.00844465	0.0314907	-PerfAlign-97-|-TA26217_4113-|-Vesicle transport v-SNARE 11-like [Solanum tuberosum (Potato)	-PerfAlign-95.39-|-BI406539-|-Vesicle transport v-SNARE 11-like [Solanum tuberosum (Potato)	-PerfAlign-85.33-|-CX699764-|-#N/A
Les.1131.1.S1_at	P	P	P	P	225.395	194.898	107.645	126.658	-0.843975	0.00938958	0.0338032	-PerfAlign-27.78-|-TA27913_4113-|-Nucleosome assembly protein 1-like protein 4 [Nicotiana tabacum (Common tobacco)	-PerfAlign-27.66-|-CK248163-|-Nucleosome assembly protein 1-like protein 2 [Oryza sativa (Rice)	-PerfAlign-27.2-|-DR034815-|-#N/A
Les.3255.1.S1_at	P	P	A	M	32.5694	26.4615	16.2282	16.4139	-0.846999	0.00878575	0.0323002	-PerfAlign-46.16-|-DN922649-|-#N/A	-PerfAlign-46.16-|-TA28377_4113-|-#N/A	-PerfAlign-45.11-|-TA48950_4113-|-#N/A
Les.4378.1.S1_s_at	P	P	P	P	1783.69	1965.44	984.241	1096.1	-0.850132	0.00638533	0.0265797	-PerfAlign-96.8-|-CV434824-|-Putative vacuolar proton ATPase subunit E [Lycopersicon esculentum (Tomato)	-PerfAlign-96.8-|-TA28043_4113-|-Putative vacuolar proton ATPase subunit E [Lycopersicon esculentum (Tomato)	-PerfAlign-94.83-|-BG888011-|-Putative vacuolar proton ATPase subunit E [Lycopersicon esculentum (Tomato)
LesAffx.63160.1.S1_at	P	P	P	P	319.193	334.637	193.855	169.36	-0.850974	0.0063115	0.0264764	-PerfAlign-91.71-|-DN940638-|-#N/A	-PerfAlign-71.44-|-TA45456_4113-|-Hypothetical protein C7A10.150 [Arabidopsis thaliana (Mouse-ear cress)	-PerfAlign-13.84-|-DN906749-|-#N/A
Les.5669.1.S1_at	P	P	P	P	677.521	588.788	400.674	305.716	-0.851696	0.014537	0.0450664	-PerfAlign-88.88-|-DR034032-|-#N/A	-PerfAlign-88.88-|-TA26221_4113-|-Putative inosine monophosphate dehydrogenase [Oryza sativa (japonica cultivar-group)	-PerfAlign-88.69-|-TA26220_4113-|-Inosine-5'-phosphate dehydrogenase [Nicotiana tabacum (Common tobacco)
LesAffx.2866.1.S1_at	P	P	P	P	63.1192	83.6228	38.9335	41.2734	-0.857877	0.0128743	0.0415025	-PerfAlign-98-|-TA36954_4113-|-Hypothetical protein [Arabidopsis thaliana (Mouse-ear cress)	-PerfAlign-93.15-|-CV287329-|-Putative IAA-alanine resistance protein [Oryza sativa (japonica cultivar-group)	-PerfAlign-70.34-|-TA40159_4113-|-#N/A
Les.229.1.S1_at	P	P	P	P	1171.88	1335.96	665.775	714.813	-0.858976	0.00625258	0.026409	-PerfAlign-73.24-|-CV469231-|-Hypothetical protein [Solanum tuberosum (Potato)	-PerfAlign-72.48-|-DN906462-|-#N/A	-PerfAlign-72.48-|-CK860353-|-Hypothetical protein [Solanum tuberosum (Potato)
Les.4920.1.S1_at	P	P	P	P	111.554	139.354	74.4101	63.1374	-0.86318	0.0118716	0.0393987	-PerfAlign-95.34-|-TA26799_4113-|-Nucleic acid binding protein [Nicotiana tabacum (Common tobacco)	-PerfAlign-82.09-|-DR035872-|-#N/A	-PerfAlign-61.14-|-TA33213_4113-|-#N/A
LesAffx.14782.2.A1_at	P	P	P	P	958.002	900.134	508.347	509.113	-0.868185	0.00445058	0.0214379	-PerfAlign-76.31-|-TA25445_4113-|-Pre-mRNA splicing factor-like protein [Solanum tuberosum (Potato)	-PerfAlign-76.31-|-CK275792-|-Pre-mRNA splicing factor-like protein [Solanum tuberosum (Potato)	-PerfAlign-50.25-|-CN215978-|-#N/A
Les.5275.1.S1_at	P	P	P	P	1831.53	1645.84	926.222	976.35	-0.868489	0.00529365	0.0236491	-PerfAlign-96.79-|-TA36725_4113-|-Hypothetical protein At5g21990/T6G21_100 [Arabidopsis thaliana (Mouse-ear cress)	-PerfAlign-3.9-|-BG098003-|-#N/A	-PerfAlign-3.9-|-BE340883-|-#N/A
Les.5069.1.S1_at	P	P	P	P	1195.08	1150.42	647.8	635.257	-0.870121	0.00425215	0.0207964	-PerfAlign-95.29-|-DV627336-|-#N/A	-PerfAlign-95.29-|-TA25686_4113-|-RNA binding protein-like protein [Solanum tuberosum (Potato)	-PerfAlign-94.35-|-CV471725-|-RNA binding protein-like protein [Solanum tuberosum (Potato)
Les.4809.1.S1_at	P	P	A	M	43.6201	41.5787	21.4595	25.265	-0.87104	0.00653883	0.0269255	-PerfAlign-50.29-|-TA26688_4113-|-Ripening regulated protein-like [Solanum tuberosum (Potato)	-PerfAlign-44.56-|-CV434897-|-Ripening regulated protein-like [Solanum tuberosum (Potato)	-PerfAlign-42.7-|-BQ045663-|-Ripening regulated protein-like [Solanum tuberosum (Potato)
Les.5257.1.S1_at	A	M	A	M	183.668	161.538	88.8852	99.7778	-0.871084	0.00662104	0.0270601	-PerfAlign-47.93-|-TA32938_4113-|-#N/A	-PerfAlign-43.83-|-TA32937_4113-|-PRP38 [Medicago truncatula (Barrel medic)	-PerfAlign-41.63-|-DV625712-|-#N/A
Les.5239.1.S1_at	P	P	P	P	74.0667	65.6478	41.9252	34.6345	-0.871772	0.00868098	0.032067	-PerfAlign-94.42-|-DN938459-|-#N/A	-PerfAlign-94.42-|-TA29380_4113-|-Pyridine nucleotide-disulphide oxidoreductase	-PerfAlign-91.31-|-BQ505138-|-Pyridine nucleotide-disulphide oxidoreductase
LesAffx.61301.1.S1_at	P	P	P	P	305.775	359.992	186.801	175.854	-0.872276	0.00662797	0.0270601	-PerfAlign-97.8-|-TA34275_4113-|-Ribsomal protein-like [Arabidopsis thaliana (Mouse-ear cress)	-PerfAlign-97.8-|-CV471709-|-Ribsomal protein-like [Arabidopsis thaliana (Mouse-ear cress)	-PerfAlign-95.85-|-CK717811-|-Ribsomal protein-like [Arabidopsis thaliana (Mouse-ear cress)
Les.4503.1.A1_at	P	P	P	P	895.291	871.98	469.843	495.543	-0.872731	0.00433381	0.0210627	-PerfAlign-63.84-|-CN462731-|-Hypothetical protein At3g56490 [Arabidopsis thaliana (Mouse-ear cress)	-PerfAlign-63.69-|-CV504086-|-#N/A	-PerfAlign-63.54-|-BQ510497-|-14 kDa zinc-binding protein [Brassica juncea (Leaf mustard) (Indian mustard)
LesAffx.66562.1.S1_at	P	P	M	A	17.2017	12.6546	7.9144	8.20166	-0.872837	0.0136403	0.0432769	-PerfAlign-87.85-|-TA45841_4113-|-At5g20510 [Arabidopsis thaliana (Mouse-ear cress)	-PerfAlign-50.08-|-TA36876_4113-|-At5g20510 [Arabidopsis thaliana (Mouse-ear cress)	-PerfAlign-35.79-|-TA39429_4113-|-At5g20510 [Arabidopsis thaliana (Mouse-ear cress)
Les.1885.2.A1_at	P	P	M	P	61.8551	55.5551	29.2219	35.0314	-0.873557	0.00794529	0.0303208	-PerfAlign-94-|-DR036997-|-#N/A	-PerfAlign-94-|-TA33341_4113-|-#N/A	-PerfAlign-93-|-TA33342_4113-|-OSJNBa41M6.7 protein [Oryza sativa (japonica cultivar-group)
Les.2167.1.S1_at	P	P	P	P	1459.45	1516.6	847.533	777.12	-0.874357	0.00473256	0.0220894	-PerfAlign-97-|-TA24325_4113-|-Pyrrolidone carboxyl peptidase-like protein [Oryza sativa (japonica cultivar-group)	-PerfAlign-97-|-CV429298-|-Pyrrolidone carboxyl peptidase-like protein [Oryza sativa (japonica cultivar-group)	-PerfAlign-97-|-CK862035-|-Pyrrolidone carboxyl peptidase-like protein [Oryza sativa (japonica cultivar-group)
AFFX-Les-actin-M_at	P	P	P	P	6560.87	8503.31	3652.36	4534.62	-0.876052	0.0157482	0.047307	-PerfAlign-98-|-TA24741_4113-|-Actin [Gossypium hirsutum (Upland cotton)	-PerfAlign-88.45-|-CV431591-|-Actin [Gossypium hirsutum (Upland cotton)	-PerfAlign-88.45-|-TA24832_4113-|-Actin [Gossypium hirsutum (Upland cotton)
Les.3218.1.S1_at	A	A	A	A	17.1396	23.8369	10.6516	11.3817	-0.87637	0.0156177	0.0470966	-PerfAlign-72.47-|-TA31806_4113-|-Chalcone isomerase [Nicotiana tabacum (Common tobacco)	-PerfAlign-14.18-|-CK271297-|-Anthocyanidin 3-O-glucosyltransferase [Manihot esculenta (Cassava) (Manioc)	-PerfAlign-13.33-|-DN906452-|-#N/A
Les.5758.1.S1_at	P	P	P	P	231.378	221.682	123.878	122.742	-0.877092	0.00412831	0.0204491	-PerfAlign-96-|-TA47952_4113-|-#N/A	-PerfAlign-4.67-|-TA34169_4113-|-Histone acetyltransferase type B catalytic subunit [Arabidopsis thaliana (Mouse-ear cress)	-PerfAlign-4.26-|-CN215625-|-Nam-like protein 9 [Petunia hybrida (Petunia)
Les.4928.1.S1_at	P	P	P	P	214.608	229.377	110.811	131.605	-0.877554	0.00681868	0.0274132	-PerfAlign-96-|-DV622721-|-#N/A	-PerfAlign-96-|-TA30409_4113-|-Adenylate kinase B [Oryza sativa (Rice)	-PerfAlign-47.2-|-TA40465_4113-|-Adenylate kinase B [Oryza sativa (Rice)
Les.714.1.A1_at	A	A	A	A	57.5275	79.9776	38.0879	35.7799	-0.877683	0.0154449	0.0467836	-PerfAlign-53.02-|-DR035559-|-#N/A	-PerfAlign-53.02-|-CK863489-|-Similarity to sorting nexin [Arabidopsis thaliana (Mouse-ear cress)	-PerfAlign-52.44-|-TA33303_4113-|-Hypothetical protein T28J14_60 [Arabidopsis thaliana (Mouse-ear cress)
Les.5297.1.S1_at	P	P	P	P	135.675	137.716	67.2101	82.2148	-0.878817	0.00742257	0.0288958	-PerfAlign-92.44-|-CV497175-|-#N/A	-PerfAlign-92.44-|-TA28136_4113-|-Gb|AAD25674.1 [Arabidopsis thaliana (Mouse-ear cress)	-PerfAlign-69.88-|-CV475486-|-#N/A
Les.4751.1.S1_at	P	P	P	P	356.274	384.444	205.345	197.133	-0.879274	0.00451029	0.0215858	-PerfAlign-82.51-|-BF154009-|-25.3 kDa vesicle transport protein [Arabidopsis thaliana (Mouse-ear cress)	-PerfAlign-33.85-|-TA29450_4113-|-Hypothetical protein [Solanum tuberosum (Potato)	-PerfAlign-33.67-|-DR037496-|-#N/A
LesAffx.16952.2.A1_at	P	P	P	P	186.564	196.512	110.272	98.033	-0.880939	0.00520189	0.0234128	-PerfAlign-94.31-|-TA37311_4113-|-Protein CutA	-PerfAlign-64.18-|-CV501781-|-#N/A	-PerfAlign-7.23-|-TA48727_4113-|-Inositol-tetrakisphosphate 1-kinase 1 [Zea mays (Maize)
LesAffx.51658.1.S1_at	P	P	P	P	373.481	314.976	189.874	182.642	-0.881109	0.00640101	0.0265797	-PerfAlign-95.28-|-TA38016_4113-|-#N/A	-PerfAlign-94.84-|-DN940638-|-#N/A	-PerfAlign-5.67-|-CK268572-|-#N/A
Les.2686.1.A1_at	M	P	A	A	16.9462	17.0233	9.18958	9.23138	-0.882891	0.00388679	0.0197214	-PerfAlign-80.53-|-TA29321_4113-|-Clostridium pasteurianum ferredoxin homolog [Solanum tuberosum (Potato)	-PerfAlign-25.26-|-CV472424-|-Clostridium pasteurianum ferredoxin homolog [Solanum tuberosum (Potato)	-PerfAlign-15.79-|-TA32051_4113-|-#N/A
LesAffx.64902.3.S1_at	P	P	P	P	1672.2	1301.76	902.741	709.055	-0.88293	0.0161869	0.0480932	-PerfAlign-98-|-CK277859-|-Meloidogyne-induced giant cell protein-like protein [Solanum tuberosum (Potato)	-PerfAlign-97.7-|-CV430722-|-ChaC-like family protein-like [Solanum tuberosum (Potato)	-PerfAlign-97-|-CX699130-|-#N/A
LesAffx.24206.1.S1_at	P	P	P	P	492.173	540.566	300.63	259.846	-0.883997	0.00627926	0.0264464	-PerfAlign-96-|-CV504092-|-#N/A	-PerfAlign-96-|-TA31628_4113-|-Glutathione S-transferase GST 23 [Glycine max (Soybean)	-PerfAlign-95.24-|-CN212489-|-Glutathione S-transferase GST 23 [Glycine max (Soybean)
Les.2253.1.S1_at	P	P	P	P	89.6576	87.8552	49.4844	46.6808	-0.884875	0.00412751	0.0204491	-PerfAlign-28.9-|-DR035531-|-#N/A	-PerfAlign-28.41-|-CV492690-|-Putative Semialdehyde dehydrogenase [Oryza sativa (japonica cultivar-group)	-PerfAlign-28.3-|-CN516704-|-#N/A
Les.2200.1.S1_at	P	P	P	P	1321.33	1309.18	640.529	790.543	-0.886199	0.00752366	0.0292263	-PerfAlign-96.19-|-DN938900-|-#N/A	-PerfAlign-96-|-TA26818_4113-|-PREDICTED: similar to tubulin	-PerfAlign-94.18-|-DQ200359-|-#N/A
Les.3075.2.S1_at	P	P	P	P	142.566	146.463	89.3348	68.3326	-0.887116	0.0103259	0.0359262	-PerfAlign-97-|-TA31042_4113-|-Hypothetical protein [Solanum tuberosum (Potato)	-PerfAlign-76.75-|-TA27722_4113-|-Hypothetical protein [Solanum tuberosum (Potato)	-PerfAlign-76.75-|-BI920536-|-Hypothetical protein [Solanum tuberosum (Potato)
Les.5302.1.S1_at	P	P	P	P	377.648	324.756	186.55	191.243	-0.890715	0.00553872	0.0243513	-PerfAlign-93.61-|-TA29694_4113-|-Cullin 1C [Nicotiana tabacum (Common tobacco)	-PerfAlign-93.61-|-CN215594-|-Cullin 1C [Nicotiana tabacum (Common tobacco)	-PerfAlign-90.14-|-CV474135-|-#N/A
Les.5341.1.S1_at	P	P	P	P	5588.2	4688.15	2752.24	2768.79	-0.890769	0.00617078	0.0262065	-PerfAlign-71.9-|-TA27958_4113-|-Thioredoxin h [Hevea brasiliensis (Para rubber tree)	-PerfAlign-71.9-|-CV498826-|-Thioredoxin h [Hevea brasiliensis (Para rubber tree)	-PerfAlign-71.9-|-CV499595-|-Thioredoxin h [Hevea brasiliensis (Para rubber tree)
Les.5445.1.S1_at	P	P	P	P	207.9	164.328	108.227	91.6578	-0.892041	0.0112231	0.0380587	-PerfAlign-52.83-|-CK265565-|-#N/A	-PerfAlign-37.88-|-CK265565-|-#N/A	-PerfAlign-4.78-|-TA40586_4113-|-Putative thaumatin protein [Arabidopsis thaliana (Mouse-ear cress)
LesAffx.68373.1.S1_at	P	P	P	P	728.258	810.281	416.247	411.011	-0.893128	0.00454949	0.021671	-PerfAlign-95.82-|-CK860294-|-Acid phosphatase/vanadium-dependent haloperoxidase related [Medicago truncatula (Barrel medic)	-PerfAlign-95.82-|-TA25581_4113-|-Acid phosphatase/vanadium-dependent haloperoxidase related [Medicago truncatula (Barrel medic)	-PerfAlign-95-|-DN589117-|-#N/A
Les.3026.1.S1_at	P	P	P	P	130.18	140.662	80.5545	65.895	-0.893227	0.00748669	0.0291216	-PerfAlign-97-|-TA34476_4113-|-NADH dehydrogenase 10.5K chain-like protein [Arabidopsis thaliana (Mouse-ear cress)	-PerfAlign-88.56-|-BQ114465-|-NADH dehydrogenase 10.5K chain-like protein [Arabidopsis thaliana (Mouse-ear cress)	-PerfAlign-55.38-|-TA35731_4113-|-NADH dehydrogenase 10.5K chain-like protein [Arabidopsis thaliana (Mouse-ear cress)
LesAffx.54573.1.S1_at	P	P	P	P	575.522	614.741	374.735	273.322	-0.894189	0.0134659	0.0428489	-PerfAlign-100-|-CV504870-|-#N/A	-PerfAlign-100-|-TA32909_4113-|-Putative epoxide hydrolase [Arabidopsis thaliana (Mouse-ear cress)	-PerfAlign-13.74-|-DN922719-|-#N/A
Les.3738.1.S1_at	P	P	P	P	1735.04	2031.88	1011.53	1006.5	-0.89595	0.00554422	0.0243513	-PerfAlign-97-|-TA28043_4113-|-Putative vacuolar proton ATPase subunit E [Lycopersicon esculentum (Tomato)	-PerfAlign-93.99-|-CV434824-|-Putative vacuolar proton ATPase subunit E [Lycopersicon esculentum (Tomato)	-PerfAlign-90.04-|-CV435119-|-Putative vacuolar proton ATPase subunit E [Lycopersicon esculentum (Tomato)
Les.2548.2.S1_at	P	P	P	P	1220.95	1469.36	614.089	843.276	-0.896299	0.01704	0.0498865	-PerfAlign-96-|-DV626712-|-#N/A	-PerfAlign-96-|-TA23812_4113-|-Poly(A)-binding protein [Daucus carota (Carrot)	-PerfAlign-96-|-BM405384-|-Poly(A)-binding protein [Nicotiana tabacum (Common tobacco)
Les.579.1.S1_at	A	P	P	P	70.4551	68.3551	43.0481	32.2146	-0.898045	0.0111686	0.0379832	-PerfAlign-63.14-|-BQ118826-|-Delta 1-pyrroline-5-carboxylate synthetase (P5CS) [Includes: Glutamate 5-kinase (EC 2.7.2.11) (Gamma-glutamyl kinase) (GK); Gamma-glutamyl phosphate reductase (GPR) (EC 1.2.1.41) (Glutamate-5-semialdehyde dehydrogenase) (Glutamyl-gamma-semialdehyde dehydr	-PerfAlign-4.46-|-DN941749-|-#N/A	-PerfAlign-3.8-|-CV500207-|-#N/A
LesAffx.61749.1.S1_at	P	P	P	P	408.287	392.59	212.548	217.105	-0.898215	0.00376635	0.0193642	-PerfAlign-97-|-CK250971-|-Ubiquitin thioesterase otubain-like protein [Arabidopsis thaliana (Mouse-ear cress)	-PerfAlign-97-|-TA34894_4113-|-Ubiquitin thioesterase otubain-like protein [Arabidopsis thaliana (Mouse-ear cress)	-PerfAlign-9.54-|-BE339879-|-Thylakoid lumenal 21.5 kDa protein
LesAffx.69164.1.S1_at	P	P	P	P	101.285	112.182	54.6703	59.8021	-0.898577	0.00496932	0.0227381	-PerfAlign-98-|-CX699721-|-#N/A	-PerfAlign-98-|-TA30234_4113-|-At4g19950 [Arabidopsis thaliana (Mouse-ear cress)	-PerfAlign-88.8-|-CV472623-|-Hypothetical protein AT4g19950 [Arabidopsis thaliana (Mouse-ear cress)
Les.4566.1.S1_at	P	P	P	P	290.528	327.594	178.659	152.51	-0.902238	0.00660257	0.0270601	-PerfAlign-46.65-|-TA34969_4113-|-CDC5 protein [Zea mays (Maize)	-PerfAlign-42.11-|-TA38666_4113-|-MYB transcription factor [Arabidopsis thaliana (Mouse-ear cress)	-PerfAlign-21.84-|-TA34969_4113-|-CDC5 protein [Zea mays (Maize)
LesAffx.51224.1.S1_at	P	P	P	P	113.017	116.217	59.8817	62.7406	-0.902851	0.00375673	0.0193524	-PerfAlign-100-|-TA30736_4113-|-Hypothetical protein At5g11500 [Arabidopsis thaliana (Mouse-ear cress)	-PerfAlign-99-|-TA30737_4113-|-Hypothetical protein F15N18_90 [Arabidopsis thaliana (Mouse-ear cress)	-PerfAlign-12.5-|-CV499164-|-#N/A
Les.2756.2.S1_at	P	M	P	P	43.377	40.8619	22.657	22.2577	-0.906716	0.00375691	0.0193524	-PerfAlign-96.14-|-TA30905_4113-|-Tryptophan synthase beta chain [Arabidopsis thaliana (Mouse-ear cress)	-PerfAlign-96.14-|-TA30904_4113-|-Tryptophan synthase beta chain [Arabidopsis thaliana (Mouse-ear cress)	-PerfAlign-11.39-|-CX161331-|-#N/A
LesAffx.3701.1.S1_at	P	P	P	P	157.314	180.099	91.7915	87.6803	-0.907841	0.00491946	0.0226043	-PerfAlign-96.08-|-AJ487447-|-Putative ribosomal protein L6 [Arabidopsis thaliana (Mouse-ear cress)	-PerfAlign-93.6-|-CV492733-|-Putative ribosomal protein L6 [Oryza sativa (japonica cultivar-group)	-PerfAlign-61.01-|-DN938606-|-#N/A
LesAffx.70207.1.S1_at	P	P	P	P	165.719	204.48	101.919	94.1042	-0.91047	0.00733434	0.0286346	-PerfAlign-95-|-BI431749-|-Arabidopsis thaliana genomic DNA	-PerfAlign-92.68-|-TA27105_4113-|-Arabidopsis thaliana genomic DNA	-PerfAlign-91.71-|-BM403934-|-Arabidopsis thaliana genomic DNA
LesAffx.34603.1.S1_at	P	P	P	P	246.726	301.73	126.422	166.625	-0.91066	0.0140296	0.0440734	-PerfAlign-96-|-TA31265_4113-|-Putative 6-phosphogluconolactonase [Oryza sativa (japonica cultivar-group)	-PerfAlign-95-|-CK274721-|-Putative 6-phosphogluconolactonase [Oryza sativa (japonica cultivar-group)	-PerfAlign-46.65-|-DV623038-|-#N/A
LesAffx.20849.2.S1_at	P	P	P	P	613.671	663.97	315.043	365.783	-0.911025	0.00547528	0.0242602	-PerfAlign-97-|-TA25721_4113-|-NT3 [Nicotiana tabacum (Common tobacco)	-PerfAlign-96.32-|-CV472664-|-Dbj|BAA90345.1 [Arabidopsis thaliana (Mouse-ear cress)	-PerfAlign-96-|-DV622753-|-#N/A
Les.2738.1.S1_at	P	P	P	P	286.926	313.378	159.963	158.74	-0.912089	0.00393606	0.0198969	-PerfAlign-95-|-TA29610_4113-|-#N/A	-PerfAlign-91.37-|-BQ118740-|-#N/A	-PerfAlign-84.07-|-CV431065-|-Arabidopsis thaliana genomic DNA
Les.5805.1.S1_at	P	P	P	P	52.3264	49.0152	28.8311	25.061	-0.913848	0.00505859	0.0230154	-PerfAlign-92.22-|-TA34047_4113-|-Hypothetical protein T4M14.9 [Arabidopsis thaliana (Mouse-ear cress)	-PerfAlign-92-|-TA34046_4113-|-CW7 protein [Arabidopsis thaliana (Mouse-ear cress)	-PerfAlign-5.56-|-CO502466-|-Putative transposase [Solanum demissum (Wild potato)
LesAffx.59684.1.S1_at	A	P	M	A	20.4681	19.7617	8.91804	12.7747	-0.914	0.015393	0.0466786	-PerfAlign-92.03-|-DN907503-|-#N/A	-PerfAlign-14.29-|-CV473495-|-#N/A	-PerfAlign-12.03-|-CX161465-|-#N/A
LesAffx.44071.2.S1_at	P	P	M	A	16.2659	15.7797	8.92662	8.08601	-0.91512	0.00408036	0.0203231	-PerfAlign-99-|-CK863565-|-Axi 1 protein-like protein [Arabidopsis thaliana (Mouse-ear cress)	-PerfAlign-79.85-|-BF186922-|-At2g44500/F4I1.31 [Arabidopsis thaliana (Mouse-ear cress)	-PerfAlign-79.85-|-TA39991_4113-|-Axi 1 protein-like protein [Arabidopsis thaliana (Mouse-ear cress)
Les.4908.1.S1_at	P	A	A	P	15.2036	10.6314	6.83316	6.63693	-0.916765	0.0150501	0.046103	-PerfAlign-90.44-|-TA41979_4113-|-Expressed protein [Arabidopsis thaliana (Mouse-ear cress)	-PerfAlign-3.42-|-CV286502-|-#N/A	-PerfAlign-3.42-|-DN941149-|-#N/A
Les.82.1.S1_at	P	P	A	A	13.9076	14.7074	8.84159	6.48781	-0.917118	0.0117713	0.039163	-PerfAlign-79.76-|-TA29991_4113-|-Protein farnesyltransferase/geranylgeranyltransferase type I alpha subunit [Lycopersicon esculentum (Tomato)	-PerfAlign-78.32-|-DR035770-|-#N/A	-PerfAlign-22.61-|-TA29990_4113-|-Protein farnesyltransferase/geranylgeranyltransferase type I alpha subunit [Lycopersicon esculentum (Tomato)
Les.2143.1.A1_at	P	P	P	P	163.145	183.137	96.4415	86.8522	-0.917358	0.0050154	0.0228593	-PerfAlign-93.44-|-CX162826-|-#N/A	-PerfAlign-92.82-|-DR037413-|-#N/A	-PerfAlign-89.2-|-TA37312_4113-|-unnamed protein product [Oryza sativa (japonica cultivar-group)
[truncated: 578 more rows]
